# Supplementary material for: Tris(6-carb­oxy­pyridine-2-carboxyl­ato)terbium(III) 2.75-hydrate
Source: Acta Crystallogr Sect E Struct Rep Online. 2011 Jun 25;67(Pt 7):m968–9. doi: 10.1107/S1600536811024135 (PMC3151876; doi:10.1107/S1600536811024135)
Supplement: Supplementary file 1 [file e-67-0m968-sup1.cif]

##############################################################################
#                                                                            #
# This CIF contains the data in a paper accepted for publication in          #
# Acta Crystallographica Section E. It conforms to the requirements of       #
# Notes for Authors for Acta Crystallographica Section E, and has been       #
# peer reviewed under the auspices of the IUCr Commission on Journals.       #
#                                                                            #
# Full details of the Crystallographic Information File format               #
# are given in the paper "The Crystallographic Information File (CIF):       #
# a New Standard Archive File for Crystallography" by S. R. Hall, F. H.      #
# Allen and I. D. Brown [Acta Cryst. (1991), A47, 655-685].                  #
#                                                                            #
# The current version of the core CIF dictionary is obtainable from          #
# ftp://ftp.iucr.org/pub/cif_core.dic.                                       #
#                                                                            #
# Software is freely available for graphical display of the structure(s)     #
# in this CIF. For information consult the CIF software page                 #
# http://www.iucr.org/resources/cif/software.                                #
#                                                                            #
# This file may be used for bona fide research purposes within the           #
# scientific community so long as proper attribution is given to the journal # 
# article from which it was obtained.                                        #
#                                                                            #
##############################################################################
data_global
_journal_date_recd_electronic     2011-03-18
_journal_date_accepted     2011-06-20
_journal_name_full     'Acta Crystallographica, Section E'
_journal_year     2011
_journal_volume     67
_journal_issue      7
_journal_page_first     m968
_journal_page_last     m969
_journal_paper_category     QM
_journal_coeditor_code     ZS2104
_publ_contact_author_name     'Dr Josef Hamacek'
_publ_contact_author_address
;
Department of Inorganic Analytical Chemistry
University of Geneva
30 quai E. Ansermet
Geneva 4
CH-1211
Switzerland
;
_publ_contact_author_email     josef.hamacek@unige.ch
_publ_section_title
;
Tris(6-carboxypyridine-2-carboxylato)terbium(III) 2.75-hydrate
;
loop_
    _publ_author_name
    _publ_author_address
    'Soumaila Zebret'
;
Department of Inorganic, Analytical
and Applied Chemistry
University of Geneva
30, quai E. Ansermet
CH--1211 Geneva 4
Switzerland
;
    'C\'eline Besnard'
;
Laboratory of X-Ray Crystallography
University of Geneva
24, quai E. Ansermet
CH--1211 Geneva 4
Switzerland
;
    'Josef Hamacek'
;
Department of Inorganic, Analytical
and Applied Chemistry
University of Geneva
30, quai E. Ansermet
CH--1211 Geneva 4
Switzerland
;
data_I
_chemical_name_systematic
;
Tris(6-carboxypyridine-2-carboxylato)terbium(III) 2.75-hydrate
;
_chemical_formula_moiety     'C21 H12 N3 O12 Tb, 2.75(H2 O)'
_chemical_formula_sum     'C21 H17.5 N3 O14.75 Tb'
_chemical_formula_iupac     '[Tb (C7 H4 N O4)3], 2.75H2 O'
_chemical_formula_weight     706.79
_symmetry_cell_setting     trigonal
_symmetry_space_group_name_H-M     'P 3 1 c'
_symmetry_space_group_name_Hall     'P 3 -2c'
loop_
    _symmetry_equiv_pos_as_xyz
    'x,y,z'
    '-y,x-y,z'
    '-x+y,-x,z'
    'y,x,z+1/2'
    'x-y,-y,z+1/2'
    '-x,-x+y,z+1/2'
_cell_length_a     13.0115(15)
_cell_length_b     13.0115(15)
_cell_length_c     9.4142(13)
_cell_angle_alpha     90
_cell_angle_beta     90
_cell_angle_gamma     120
_cell_volume     1380.3(5)
_cell_formula_units_Z     2
_cell_measurement_reflns_used     4000
_cell_measurement_theta_min     2.84
_cell_measurement_theta_max     32.06
_cell_measurement_temperature     200
_exptl_crystal_description     'prism'
_exptl_crystal_colour     'colourless'
_exptl_crystal_size_max     0.150
_exptl_crystal_size_mid     0.100
_exptl_crystal_size_min     0.050
_exptl_crystal_density_diffrn     1.701
_exptl_crystal_density_meas     ?
_exptl_crystal_density_method     'not measured'
_exptl_crystal_F_000     694.85
_exptl_absorpt_coefficient_mu     2.63
_exptl_absorpt_correction_type     gaussian
_exptl_absorpt_process_details
;
(Busing & Levy, 1957)
;
_exptl_absorpt_correction_T_min     0.72
_exptl_absorpt_correction_T_max     0.88
_exptl_special_details
;
The crystal was placed in the cold stream of an Oxford Cryosystems open-flow
nitrogen cryostat (Cosier & Glazer, 1986) with a nominal stability of 0.1 K.
Cosier, J. & Glazer, A.<i>M</i>., 1986. J. Appl. Cryst. 105 107.
;
_diffrn_ambient_temperature     200
_diffrn_radiation_type     'Mo K\a'
_diffrn_radiation_wavelength     0.71073
_diffrn_radiation_monochromator     'graphite'
_diffrn_measurement_device_type     'Stoe IPDS'
_diffrn_measurement_device     'Area'
_diffrn_measurement_method     \w
_diffrn_reflns_number     3830
_diffrn_reflns_av_R_equivalents     0.035
_diffrn_reflns_theta_min     2.819
_diffrn_reflns_theta_max     25.808
_diffrn_reflns_theta_full     25.328
_diffrn_measured_fraction_theta_max     0.998
_diffrn_measured_fraction_theta_full     0.998
_diffrn_reflns_limit_h_min     -13
_diffrn_reflns_limit_h_max     15
_diffrn_reflns_limit_k_min     -12
_diffrn_reflns_limit_k_max     15
_diffrn_reflns_limit_l_min     -10
_diffrn_reflns_limit_l_max     11
_diffrn_standards_number     0
_diffrn_standards_interval_count     .
_diffrn_standards_interval_time     .
_diffrn_standards_decay_%     ?
_refine_special_details
;
;
_reflns_number_total     1569
_reflns_number_gt     1464
_reflns_threshold_expression     I>2.0\s(I)
_refine_ls_structure_factor_coef     Fsqd
_refine_ls_matrix_type     full
_refine_ls_R_factor_all     0.0409
_refine_ls_R_factor_gt     0.0366
_refine_ls_wR_factor_all     0.0818
_refine_ls_wR_factor_gt     0.0800
_refine_ls_wR_factor_ref     0.0818
_refine_ls_goodness_of_fit_ref     0.9960
_refine_ls_number_reflns     1566
_refine_ls_number_parameters     122
_refine_ls_number_restraints     1
_refine_ls_hydrogen_treatment     constr
_refine_ls_weighting_scheme     calc
_refine_ls_weighting_details
;
calc w = 1/[\s^2^(Fo^2^) + (0.030P)^2^ + 8.38P] where P=(max(Fo^2^,0)
 + 2Fc^2^)/3
;
_atom_sites_solution_hydrogens     geom
_atom_sites_solution_primary     direct
_refine_ls_shift/su_max     0.0090615
_refine_ls_shift/su_mean     0.0011977
_refine_diff_density_max     0.57
_refine_diff_density_min     -1.01
_refine_ls_extinction_method     'None'
_refine_ls_abs_structure_details
;
Flack (1983), 679 Friedel pairs: the crystal is achiral.
;
_refine_ls_abs_structure_Flack     -0.05(2)
loop_
    _atom_type_symbol
    _atom_type_scat_Cromer_Mann_a1
    _atom_type_scat_Cromer_Mann_a2
    _atom_type_scat_Cromer_Mann_a3
    _atom_type_scat_Cromer_Mann_a4
    _atom_type_scat_Cromer_Mann_b1
    _atom_type_scat_Cromer_Mann_b2
    _atom_type_scat_Cromer_Mann_b3
    _atom_type_scat_Cromer_Mann_b4
    _atom_type_scat_Cromer_Mann_c
    _atom_type_scat_dispersion_real
    _atom_type_scat_dispersion_imag
    _atom_type_scat_source
    C 2.3100 1.0200 1.5886 0.8650 20.8439 10.2075 0.5687 51.6512 0.2156 0.0033
                                                                          0.0016
                                'International Tables Vol C 4.2.6.8 and 6.1.1.4'
    H 0.4930 0.3229 0.1402 0.0408 10.5109 26.1257 3.1424 57.7998 0.0030 0.0000
                                                                          0.0000
                                'International Tables Vol C 4.2.6.8 and 6.1.1.4'
    N 12.2126 3.1322 2.0125 1.1663 0.0057 9.8933 28.9975 0.5826 -11.5290 0.0061
                                                                          0.0033
                                'International Tables Vol C 4.2.6.8 and 6.1.1.4'
    O 3.0485 2.2868 1.5463 0.8670 13.2771 5.7011 0.3239 32.9089 0.2508 0.0106
                                                                          0.0060
                                'International Tables Vol C 4.2.6.8 and 6.1.1.4'
    Tb 25.8976 18.2185 14.3167 2.9535 2.2426 0.1961 12.6648 115.3620 3.5822
                                                                         -0.1723
                                                                          4.1537
                                'International Tables Vol C 4.2.6.8 and 6.1.1.4'
_computing_data_collection     'IPDS (Stoe & Cie, 1996)'
_computing_cell_refinement     'IPDS (Stoe & Cie, 1996)'
_computing_data_reduction     'XRED (Stoe & Cie 1996)'
_computing_structure_solution     'SIR92 (Altomare <i>et al.</i>, 1994)'
_computing_structure_refinement     'CRYSTALS (Betteridge <i>et al.</i>, 2003)'
_computing_molecular_graphics     'CAMERON (Watkin <i>et al.</i>, 1996)'
_computing_publication_material     'CRYSTALS (Betteridge <i>et al.</i>, 2003'
loop_
    _atom_site_type_symbol
    _atom_site_label
    _atom_site_fract_x
    _atom_site_fract_y
    _atom_site_fract_z
    _atom_site_U_iso_or_equiv
    _atom_site_adp_type
    _atom_site_occupancy
    _atom_site_disorder_assembly
    _atom_site_disorder_group
    Tb Tb1 0.3333 0.6667 0.38705(17) 0.0281 Uani 1.0000 . .
    O O2 0.4896(5) 0.7887(6) 0.2190(6) 0.0368 Uani 1.0000 . .
    C C3 0.5468(8) 0.9002(8) 0.2214(10) 0.0390 Uani 1.0000 . .
    O O4 0.6394(7) 0.9631(7) 0.1429(9) 0.0940 Uani 1.0000 . .
    C C5 0.5045(7) 0.9629(7) 0.3171(8) 0.0342 Uani 1.0000 . .
    N N6 0.4104(5) 0.8890(6) 0.3959(7) 0.0284 Uani 1.0000 . .
    C C7 0.3641(7) 0.9320(8) 0.4896(9) 0.0310 Uani 1.0000 . .
    C C8 0.2606(7) 0.8377(8) 0.5728(8) 0.0345 Uani 1.0000 . .
    O O9 0.2404(5) 0.7332(5) 0.5607(6) 0.0366 Uani 1.0000 . .
    O O10 0.2028(7) 0.8686(6) 0.6551(8) 0.0659 Uani 1.0000 . .
    C C11 0.4116(7) 1.0542(7) 0.5101(9) 0.0392 Uani 1.0000 . .
    C C12 0.5099(9) 1.1317(8) 0.4296(10) 0.0450 Uani 1.0000 . .
    C C13 0.5560(8) 1.0869(8) 0.3313(9) 0.0412 Uani 1.0000 . .
    H H111 0.3784 1.0822 0.5748 0.0471 Uiso 1.0000 . .
    H H121 0.5442 1.2128 0.4413 0.0541 Uiso 1.0000 . .
    H H131 0.6209 1.1381 0.2763 0.0490 Uiso 1.0000 . .
    O O17 0.2402(15) 0.1736(16) 0.4073(16) 0.0795 Uani 0.5000 1 .
loop_
    _atom_site_aniso_label
    _atom_site_aniso_U_11
    _atom_site_aniso_U_22
    _atom_site_aniso_U_33
    _atom_site_aniso_U_12
    _atom_site_aniso_U_13
    _atom_site_aniso_U_23
    Tb1 0.02359(17) 0.02359(17) 0.0372(3) 0.01180(8) 0.0000 0.0000
    O2 0.032(3) 0.034(4) 0.045(3) 0.017(3) 0.008(2) -0.002(3)
    C3 0.031(5) 0.032(5) 0.040(5) 0.006(4) 0.009(4) -0.002(4)
    O4 0.066(6) 0.060(5) 0.119(7) 0.003(4) 0.049(5) -0.016(5)
    C5 0.032(4) 0.028(4) 0.035(4) 0.009(3) 0.002(3) 0.001(3)
    N6 0.025(3) 0.032(3) 0.028(3) 0.015(3) 0.005(3) 0.000(3)
    C7 0.027(5) 0.028(4) 0.037(5) 0.012(4) -0.001(3) 0.003(3)
    C8 0.025(4) 0.037(5) 0.043(5) 0.017(4) 0.004(3) 0.000(3)
    O9 0.031(3) 0.026(3) 0.048(3) 0.011(3) 0.013(3) 0.007(3)
    O10 0.064(5) 0.053(4) 0.087(5) 0.034(4) 0.035(4) 0.011(4)
    C11 0.041(5) 0.030(4) 0.048(5) 0.019(4) 0.001(3) -0.005(3)
    C12 0.047(5) 0.026(5) 0.052(6) 0.011(4) 0.003(4) -0.009(4)
    C13 0.034(5) 0.024(4) 0.055(5) 0.007(4) 0.008(4) 0.004(4)
    O17 0.071(11) 0.098(13) 0.071(10) 0.043(10) -0.007(8) -0.044(9)
loop_
    _geom_bond_atom_site_label_1
    _geom_bond_atom_site_label_2
    _geom_bond_site_symmetry_1
    _geom_bond_site_symmetry_2
    _geom_bond_distance
    _geom_bond_publ_flag
    Tb1 N6 . 3_565 2.545(6) yes
    Tb1 N6 . 2_665 2.545(6) yes
    Tb1 O9 . 2_665 2.436(6) yes
    Tb1 O9 . 3_565 2.436(6) yes
    Tb1 O2 . 3_565 2.435(6) yes
    Tb1 O2 . 2_665 2.435(6) yes
    Tb1 O2 . . 2.435(6) yes
    Tb1 N6 . . 2.545(6) yes
    Tb1 O9 . . 2.436(6) yes
    O2 C3 . . 1.257(11) no
    C3 O4 . . 1.297(11) no
    C3 C5 . . 1.494(12) no
    C5 N6 . . 1.340(9) no
    C5 C13 . . 1.410(12) no
    N6 C7 . . 1.338(11) no
    C7 C8 . . 1.510(11) no
    C7 C11 . . 1.402(11) no
    C8 O9 . . 1.253(10) no
    C8 O10 . . 1.277(10) no
    C11 C12 . . 1.392(12) no
    C11 H111 . . 0.921 no
    C12 C13 . . 1.381(12) no
    C12 H121 . . 0.924 no
    C13 H131 . . 0.929 no
loop_
    _geom_angle_atom_site_label_1
    _geom_angle_atom_site_label_2
    _geom_angle_atom_site_label_3
    _geom_angle_site_symmetry_1
    _geom_angle_site_symmetry_2
    _geom_angle_site_symmetry_3
    _geom_angle
    _geom_angle_publ_flag
    N6 Tb1 N6 3_565 . 2_665 119.893(19) no
    N6 Tb1 O9 3_565 . 2_665 70.1(2) no
    N6 Tb1 O9 2_665 . 2_665 63.73(19) no
    N6 Tb1 O9 3_565 . 3_565 63.73(19) no
    N6 Tb1 O9 2_665 . 3_565 135.8(2) no
    O9 Tb1 O9 2_665 . 3_565 79.9(2) no
    N6 Tb1 O2 3_565 . 3_565 63.52(19) no
    N6 Tb1 O2 2_665 . 3_565 74.7(2) no
    O9 Tb1 O2 2_665 . 3_565 83.45(18) no
    O9 Tb1 O2 3_565 . 3_565 127.2(2) no
    N6 Tb1 O2 3_565 . 2_665 140.7(2) no
    N6 Tb1 O2 2_665 . 2_665 63.52(19) no
    O9 Tb1 O2 2_665 . 2_665 127.2(2) no
    O9 Tb1 O2 3_565 . 2_665 144.8(2) no
    O2 Tb1 O2 3_565 . 2_665 82.3(2) no
    N6 Tb1 O2 3_565 . . 74.7(2) no
    N6 Tb1 O2 2_665 . . 140.7(2) no
    O9 Tb1 O2 2_665 . . 144.8(2) no
    O9 Tb1 O2 3_565 . . 83.45(18) no
    O2 Tb1 O2 3_565 . . 82.3(2) no
    N6 Tb1 N6 3_565 . . 119.893(19) no
    N6 Tb1 N6 2_665 . . 119.893(18) no
    O9 Tb1 N6 2_665 . . 135.8(2) no
    O9 Tb1 N6 3_565 . . 70.1(2) no
    O2 Tb1 N6 3_565 . . 140.7(2) no
    N6 Tb1 O9 3_565 . . 135.8(2) no
    N6 Tb1 O9 2_665 . . 70.1(2) no
    O9 Tb1 O9 2_665 . . 79.9(2) no
    O9 Tb1 O9 3_565 . . 79.9(2) no
    O2 Tb1 O9 3_565 . . 144.8(2) no
    O2 Tb1 O2 2_665 . . 82.3(2) no
    O2 Tb1 N6 2_665 . . 74.7(2) no
    O2 Tb1 N6 . . . 63.52(19) no
    O2 Tb1 O9 2_665 . . 83.45(18) no
    O2 Tb1 O9 . . . 127.2(2) no
    N6 Tb1 O9 . . . 63.73(19) no
    Tb1 O2 C3 . . . 124.1(5) no
    O2 C3 O4 . . . 123.1(8) no
    O2 C3 C5 . . . 118.3(7) no
    O4 C3 C5 . . . 118.6(8) no
    C3 C5 N6 . . . 113.3(7) no
    C3 C5 C13 . . . 126.0(7) no
    N6 C5 C13 . . . 120.7(8) no
    Tb1 N6 C5 . . . 119.8(5) no
    Tb1 N6 C7 . . . 119.5(5) no
    C5 N6 C7 . . . 120.3(7) no
    N6 C7 C8 . . . 114.0(7) no
    N6 C7 C11 . . . 122.0(8) no
    C8 C7 C11 . . . 123.9(8) no
    C7 C8 O9 . . . 116.9(7) no
    C7 C8 O10 . . . 119.0(8) no
    O9 C8 O10 . . . 124.0(7) no
    Tb1 O9 C8 . . . 125.0(5) no
    C7 C11 C12 . . . 118.1(8) no
    C7 C11 H111 . . . 120.8 no
    C12 C11 H111 . . . 121.0 no
    C11 C12 C13 . . . 119.6(8) no
    C11 C12 H121 . . . 120.4 no
    C13 C12 H121 . . . 119.9 no
    C5 C13 C12 . . . 119.2(7) no
    C5 C13 H131 . . . 120.7 no
    C12 C13 H131 . . . 120.1 no
loop_
    _geom_hbond_atom_site_label_D
    _geom_hbond_atom_site_label_H
    _geom_hbond_atom_site_label_A
    _geom_hbond_site_symmetry_D
    _geom_hbond_site_symmetry_H
    _geom_hbond_site_symmetry_A
    _geom_hbond_distance_DH
    _geom_hbond_distance_HA
    _geom_hbond_distance_DA
    _geom_hbond_angle_DHA
    _geom_hbond_publ_flag
    C13 H131 O9 . . 4_564 0.93 2.47 3.345(13) 158 no
loop_
    _platon_squeeze_void_nr
    _platon_squeeze_void_average_x
    _platon_squeeze_void_average_y
    _platon_squeeze_void_average_z
    _platon_squeeze_void_volume
    _platon_squeeze_void_count_electrons
    _platon_squeeze_void_content
    1 0.000 0.000 -0.029 197 26 '2.5 O H 2 '
_platon_squeeze_details
;
;
