# Supplementary material for: Tris(6-carb­oxy­pyridine-2-carboxyl­ato)terbium(III) 2.75-hydrate
Source: Acta Crystallogr Sect E Struct Rep Online. 2011 Jun 25;67(Pt 7):m968–9. doi: 10.1107/S1600536811024135 (PMC3151876; doi:10.1107/S1600536811024135)
Supplement: Supplementary file 2 [file e-67-0m968-Isup2.hkl]

data_I
#  1         P 3          R =  New: P31c   
_audit_creation_date        "11-04-29"
_audit_creation_method      CRYSTALS 

_cell_length_a                    13.0115(15)
_cell_angle_alpha                 90
_cell_length_b                    13.0115(15)
_cell_angle_beta                  90
_cell_length_c                    9.4142(13)
_cell_angle_gamma                 120

# NOTE FO on scale of Fc,      5.88845
# Status flags: 
#    o - used in refinement 
#    < - excluded by I/sigmaI cutoff 
#    x - excluded for another reason  

loop_
_refln_index_h
_refln_index_k
_refln_index_l
_refln_F_squared_meas
_refln_F_squared_calc
_refln_F_squared_sigma
_refln_observed_status
   2   5 -10      479.83      662.84       41.28 o
   1   6 -10       86.56       96.56       49.31 o
   2   4  -9     1114.73     1107.30       51.12 o
   3   4  -9      665.20      688.49       36.45 o
   0   5  -9      835.92      935.36       44.26 o
   1   5  -9      623.35      778.87       49.99 o
   2   5  -9      -69.92       28.62       49.24 o
   3   5  -9      357.28      312.05       33.39 o
   4   5  -9      417.50      374.89       36.10 o
  -1   6  -9      798.89      719.67       49.93 o
   0   6  -9      119.96       30.20       49.02 o
   1   6  -9      503.33      539.24       52.84 o
   2   6  -9      459.42      517.51       35.34 o
   3   6  -9       31.29       26.24      117.27 o
  -2   7  -9       67.96       21.59       47.57 o
  -1   7  -9      348.43      453.63       50.56 o
   0   7  -9      500.69      507.72       42.16 o
   1   7  -9     -116.12       27.31       41.88 o
   2   7  -9      461.94      567.65       37.97 o
  -3   8  -9      391.45      376.94       51.26 o
  -2   8  -9      444.39      472.50       42.21 o
  -1   8  -9       99.03       44.38       49.22 o
   0   8  -9      474.69      524.14       51.32 o
   1   8  -9      535.53      642.09       54.51 o
  -4   9  -9      297.67      232.09       40.64 o
  -3   9  -9      170.89       60.61       49.26 o
  -2   9  -9      574.37      719.74       53.63 o
  -1   9  -9      446.88      580.38       52.28 o
   2   3  -8      492.82      419.01       33.99 o
   3   3  -8     1533.37     1617.15       55.34 o
   0   4  -8     1442.52     1390.97       44.73 o
   1   4  -8     1822.55     1836.61       55.30 o
   2   4  -8      439.44      435.62       37.03 o
   3   4  -8      331.07      346.50       36.43 o
   4   4  -8     1248.26     1270.98       58.25 o
  -1   5  -8     1976.50     1966.70       57.59 o
   0   5  -8      249.04      149.01       52.04 o
   1   5  -8      597.17      505.17       51.80 o
   2   5  -8     1064.20     1071.88       38.42 o
   3   5  -8      291.61      398.87       38.21 o
   4   5  -8      218.45      226.30       36.55 o
   5   5  -8      683.55      736.53       52.34 o
  -2   6  -8      859.93      834.37       51.80 o
  -1   6  -8      243.50      316.16       51.46 o
   0   6  -8     1315.72     1366.92       55.53 o
   1   6  -8      234.40      192.11       36.06 o
   2   6  -8      214.98      182.69       36.26 o
   3   6  -8      835.92      800.72       37.45 o
   4   6  -8      198.06      220.69       36.46 o
   5   6  -8      238.02      223.99       36.34 o
  -3   7  -8      211.54      357.29       51.39 o
  -2   7  -8     1505.82     1520.30       54.84 o
  -1   7  -8      449.37      489.75       52.43 o
   0   7  -8      391.45      366.90       51.26 o
   1   7  -8     1052.70     1164.19       38.21 o
   2   7  -8      344.05      403.35       37.14 o
   3   7  -8      216.71      173.21       36.41 o
   4   7  -8      727.33      858.08       38.11 o
  -4   8  -8     1608.04     1471.04       56.67 o
  -3   8  -8      492.82      295.76       54.90 o
  -2   8  -8      324.67      330.85       50.93 o
  -1   8  -8      962.99     1028.82       54.82 o
   0   8  -8      277.70      446.19       52.99 o
   1   8  -8       82.23       91.13       35.24 o
   2   8  -8      665.20      809.27       33.41 o
   3   8  -8      130.50      129.78       33.63 o
  -4   9  -8      152.91      203.96       32.04 o
  -3   9  -8      653.10      772.46       54.17 o
  -2   9  -8       88.77      107.22       51.04 o
  -1   9  -8      185.02      267.39       51.26 o
   0   9  -8      705.27      932.53       53.17 o
   1   9  -8      193.12      297.87       32.73 o
  -5  10  -8      239.84      389.66       51.07 o
  -4  10  -8      223.70      158.43       35.23 o
  -3  10  -8      250.90      324.28       50.37 o
  -2  10  -8      788.93      993.67       56.23 o
  -1  10  -8      326.80      216.59       51.10 o
  -5  11  -8      167.82      216.83       33.56 o
  -4  11  -8      870.32     1030.80       34.74 o
  -3  11  -8      204.75      302.74       52.24 o
   0   3  -7      108.63      109.63       55.24 o
   1   3  -7     2002.76     1937.43       57.97 o
   2   3  -7     2558.52     2528.10       41.70 o
  -1   4  -7     1684.49     1662.15       48.34 o
   0   4  -7     1354.45     1348.85       56.35 o
   1   4  -7      116.12       81.49       35.53 o
   2   4  -7     1202.91     1202.71       40.85 o
   3   4  -7     1919.32     2018.17       41.28 o
  -2   5  -7     1728.27     1739.80       48.96 o
  -1   5  -7       45.86       47.54       55.03 o
   0   5  -7     1847.77     1900.68       50.62 o
   1   5  -7     2546.62     2536.51       47.54 o
   2   5  -7       97.86       57.86       34.95 o
   3   5  -7     1646.04     1689.24       43.00 o
   4   5  -7      702.15      794.07       40.57 o
  -2   6  -7     2291.84     2259.15       62.02 o
  -1   6  -7     2703.49     2622.57       61.23 o
   0   6  -7      225.47      148.95       38.90 o
   1   6  -7     1060.36     1058.12       42.18 o
   2   6  -7     1083.49      920.20       38.77 o
   3   6  -7      -14.20       22.75       61.25 o
   4   6  -7      568.74      718.45       39.32 o
   5   6  -7      492.82      687.15       36.60 o
  -3   7  -7     1812.51     1655.60       40.11 o
  -2   7  -7      220.19      172.29       54.17 o
  -1   7  -7     1328.57     1502.28       47.22 o
   0   7  -7      736.89      676.31       38.36 o
   1   7  -7      135.94       75.61       37.07 o
   2   7  -7     1037.47     1222.32       41.73 o
   3   7  -7      941.19      942.02       36.13 o
   4   7  -7       43.49       54.34       49.71 o
   5   7  -7      503.33      682.62       39.63 o
  -3   8  -7     1099.05     1011.42       35.14 o
  -2   8  -7      973.99     1018.97       47.78 o
  -1   8  -7      -19.50       67.38      122.23 o
   0   8  -7     1487.60     1591.04       36.34 o
   1   8  -7     1068.04     1149.54       34.64 o
   2   8  -7      135.94        6.66       35.70 o
   3   8  -7      549.25      646.73       38.64 o
   4   8  -7      451.87      693.82       40.06 o
  -4   9  -7     1018.59     1010.52       37.59 o
  -3   9  -7      173.98       85.29       35.73 o
  -2   9  -7     1198.83     1247.42       57.09 o
  -1   9  -7     1227.54     1309.04       53.64 o
   0   9  -7       75.95       62.06       32.84 o
   1   9  -7      736.89      819.23       38.36 o
   2   9  -7      467.02      730.01       40.72 o
   3   9  -7       78.02       26.16       40.57 o
  -4  10  -7     1110.80     1141.07       39.25 o
  -3  10  -7      970.32      932.78       36.68 o
  -2  10  -7       16.99        0.49      101.46 o
  -1  10  -7      535.53      549.60       38.16 o
   0  10  -7      877.28      840.22       38.37 o
   1  10  -7       82.23       30.88       35.24 o
  -5  11  -7     1011.09     1027.92       37.45 o
  -4  11  -7       95.55       82.59       35.69 o
  -3  11  -7      752.96      790.67       54.94 o
  -2  11  -7      258.42      422.45       54.90 o
  -1  11  -7       99.03        7.57       37.50 o
  -5  12  -7      500.69      595.71       36.89 o
  -4  12  -7      629.25      687.93       35.45 o
  -3  12  -7       45.86        5.76       51.04 o
   1   2  -6      535.53      535.89       38.16 o
   2   2  -6     2534.75     2536.04       59.29 o
  -1   3  -6      505.98      455.55       55.63 o
   0   3  -6     2458.25     2450.24       58.39 o
   1   3  -6     1367.48     1331.13       39.20 o
   2   3  -6      952.06      947.98       39.97 o
   3   3  -6     3419.02     3559.28       61.98 o
  -2   4  -6     1945.21     1813.11       57.14 o
  -1   4  -6      756.20      812.49       45.34 o
   0   4  -6      208.13      216.41       40.78 o
   1   4  -6     4310.75     4113.14       46.39 o
   2   4  -6      721.00      658.15       41.11 o
   3   4  -6     1252.42     1283.81       41.68 o
   4   4  -6     3764.77     3813.37       65.03 o
  -2   5  -6      412.71      372.28       35.89 o
  -1   5  -6     3940.19     3695.69       59.14 o
   0   5  -6     1337.17     1336.71       43.06 o
   1   5  -6      223.70      234.95       36.99 o
   2   5  -6     2331.47     2377.88       45.49 o
   3   5  -6      825.74      659.97       43.99 o
   4   5  -6     1315.72     1402.02       42.72 o
   5   5  -6     1332.86     1505.89       64.49 o
  -3   6  -6     3336.88     3109.79       61.23 o
  -2   6  -6     2230.24     2215.23       44.49 o
  -1   6  -6      970.32     1037.33       44.02 o
   0   6  -6     1898.74     1895.28       41.05 o
   1   6  -6      765.95      763.32       42.37 o
   2   6  -6      835.92      834.28       40.86 o
   3   6  -6     3155.73     3184.53       46.31 o
   4   6  -6      549.25      507.71       38.64 o
   5   6  -6      151.46      141.76       40.58 o
   6   6  -6      702.15      766.06       56.17 o
  -3   7  -6      434.52      373.40       39.28 o
  -2   7  -6     5160.86     4826.67       50.76 o
  -1   7  -6      802.22      796.99       40.03 o
   0   7  -6      611.65      626.54       40.78 o
   1   7  -6     1934.83     1834.26       41.44 o
   2   7  -6      363.99      476.10       40.44 o
   3   7  -6      469.57      542.65       35.73 o
   4   7  -6      898.33      919.65       42.36 o
   5   7  -6      223.70      292.17       40.51 o
   6   7  -6      266.05      240.14       36.50 o
  -4   8  -6     1797.49     1746.79       59.92 o
  -3   8  -6     1487.60     1384.02       40.88 o
  -2   8  -6      926.80      888.74       39.44 o
  -1   8  -6     2320.11     2303.37       45.38 o
   0   8  -6      377.60      341.81       38.90 o
   1   8  -6      546.49      614.90       41.30 o
   2   8  -6     1650.82     1742.50       43.06 o
   3   8  -6      147.14      290.13       40.00 o
   4   8  -6      267.97      253.78       38.56 o
   5   8  -6      727.33      869.66       41.29 o
  -4   9  -6      410.32      370.57       40.55 o
  -3   9  -6     2241.38     2048.14       39.03 o
  -2   9  -6       75.95      117.14       33.87 o
  -1   9  -6     1052.70     1066.47       42.03 o
   0   9  -6     1455.97     1400.26       44.94 o
   1   9  -6      464.48      518.38       40.61 o
   2   9  -6      193.12      227.65       37.64 o
   3   9  -6      877.28      999.54       38.37 o
   4   9  -6      173.98      277.26       35.73 o
  -5  10  -6     2002.76     2034.52       57.97 o
  -4  10  -6      287.60      247.71       33.95 o
  -3  10  -6      702.15      736.77       37.45 o
  -2  10  -6     1733.17     1709.13       39.22 o
  -1  10  -6      337.53      400.91       36.78 o
   0  10  -6      131.85      125.01       36.51 o
   1  10  -6      887.78      965.56       42.11 o
   2  10  -6      150.01      255.21       37.50 o
   3  10  -6      133.20      184.29       38.06 o
  -5  11  -6      588.57      599.06       37.14 o
  -4  11  -6     1328.57     1395.17       34.34 o
  -3  11  -6      377.60      384.40       36.62 o
  -2  11  -6      170.89      104.25       53.88 o
  -1  11  -6      815.62      737.24       37.00 o
   0  11  -6      281.64      312.12       39.53 o
   1  11  -6      181.83      169.68       38.11 o
  -6  12  -6      765.95      861.77       55.41 o
  -5  12  -6      316.24      276.69       37.70 o
  -4  12  -6      227.24      265.81       35.51 o
  -3  12  -6      832.52      871.29       33.98 o
  -2  12  -6      247.19      240.33       51.84 o
  -1  12  -6      173.98      173.08       40.39 o
  -6  13  -6      167.82      145.32       36.62 o
  -5  13  -6      853.03     1004.11       34.40 o
  -4  13  -6      260.32      306.58       36.10 o
  -3  13  -6      140.09      135.82       41.82 o
   0   2  -5     5654.37     5663.18       79.70 o
   1   2  -5     2055.81     2220.19       48.06 o
  -1   3  -5     3822.80     3691.80       50.97 o
   0   3  -5      152.91      168.19       40.78 o
   1   3  -5      988.75     1008.56       44.44 o
   2   3  -5     2909.33     2882.59       44.47 o
  -1   4  -5     4673.77     4671.61       48.31 o
   0   4  -5     3607.47     3570.77       49.51 o
   1   4  -5       41.96       28.06       41.19 o
   2   4  -5     4256.79     4265.68       46.10 o
   3   4  -5     4754.63     4791.06       48.72 o
  -2   5  -5     4649.64     4504.58       48.18 o
  -1   5  -5       89.88       94.67       33.49 o
   0   5  -5     2331.47     2291.99       45.49 o
   1   5  -5     3793.73     3933.68       43.52 o
   2   5  -5       93.26       69.93       42.08 o
   3   5  -5     1598.61     1621.52       47.09 o
   4   5  -5     2286.20     2260.31       45.05 o
  -2   6  -5     3614.55     3558.71       42.48 o
  -1   6  -5     3116.16     2958.97       39.45 o
   0   6  -5      239.84      129.81       41.95 o
   1   6  -5     2061.16     1959.65       42.77 o
   2   6  -5     1455.97     1454.27       44.94 o
   3   6  -5      194.76      163.16       37.80 o
   4   6  -5     2469.95     2548.07       46.82 o
   5   6  -5     1269.15     1434.10       37.76 o
  -3   7  -5     3076.84     2988.27       45.73 o
  -2   7  -5       57.70       49.72       37.57 o
  -1   7  -5     2377.19     2197.19       40.19 o
   0   7  -5     1914.17     1893.54       46.37 o
   1   7  -5       80.11       17.30       41.11 o
   2   7  -5     3446.62     3551.15       48.40 o
   3   7  -5     1832.62     1776.10       45.37 o
   4   7  -5       66.03       10.94       44.98 o
   5   7  -5      689.72      696.78       37.11 o
   6   7  -5      600.05      755.78       40.39 o
  -3   8  -5     3063.78     2853.11       45.63 o
  -2   8  -5     3391.53     3288.12       41.15 o
  -1   8  -5       15.57       50.44       43.68 o
   0   8  -5     2230.24     2056.34       50.06 o
   1   8  -5     2365.72     2230.42       45.83 o
   2   8  -5       31.29        4.31       92.89 o
   3   8  -5      908.96     1110.33       42.61 o
   4   8  -5      996.17     1011.40       40.89 o
   5   8  -5        2.53       13.64       27.52 o
   6   8  -5      368.50      646.91       38.43 o
  -4   9  -5     1832.62     1765.59       45.37 o
  -3   9  -5      498.06      480.53       36.80 o
  -2   9  -5     2594.39     2462.79       35.99 o
  -1   9  -5     1464.97     1353.60       45.08 o
   0   9  -5      180.25      114.93       42.69 o
   1   9  -5     1037.47     1137.02       45.52 o
   2   9  -5      996.17      979.35       40.89 o
   3   9  -5      100.21       41.14       38.90 o
   4   9  -5      588.57      812.43       40.00 o
   5   9  -5      505.98      734.33       39.74 o
  -4  10  -5     1483.06     1457.91       40.82 o
  -3  10  -5     2308.78     2256.66       39.61 o
  -2  10  -5      163.28      131.10       33.11 o
  -1  10  -5     1102.96     1143.49       39.11 o
   0  10  -5     1014.84     1054.42       41.27 o
   1  10  -5       41.96        6.01       37.38 o
   2  10  -5      377.60      576.04       36.62 o
   3  10  -5      519.31      669.40       42.94 o
  -5  11  -5     1294.45     1190.16       38.13 o
  -4  11  -5       85.47       27.03       37.02 o
  -3  11  -5     1290.22     1381.86       38.07 o
  -2  11  -5     1451.48     1352.76       35.89 o
  -1  11  -5        4.75       23.62       46.19 o
   0  11  -5      842.75      905.18       41.03 o
   1  11  -5      798.89      748.46       39.94 o
   2  11  -5       23.89       12.92       59.29 o
  -5  12  -5      973.99     1009.95       36.75 o
  -4  12  -5      959.34      871.14       36.48 o
  -3  12  -5       66.03       21.16       60.29 o
  -2  12  -5      717.84      733.38       41.02 o
  -1  12  -5      959.34     1062.40       43.77 o
   0  12  -5       60.42        3.09       38.45 o
  -6  13  -5      779.04      798.01       39.45 o
  -5  13  -5       17.48       39.32       67.95 o
  -4  13  -5      880.77      921.25       38.45 o
  -3  13  -5      549.25      635.30       35.88 o
  -2  13  -5       45.06       19.96       49.02 o
  -6  14  -5      662.16      745.74       39.40 o
  -5  14  -5      818.98      910.92       37.07 o
   0   1  -4     1244.10     1120.99       87.23 o
   1   1  -4     6207.47     6220.69       92.79 o
  -1   2  -4     7780.84     7512.30      103.88 o
   0   2  -4     2624.47     2620.89       60.33 o
   1   2  -4     3851.98     3671.98       58.47 o
   2   2  -4    12596.46    12684.47       92.52 o
  -1   3  -4     2169.48     2227.07       60.34 o
   0   3  -4     6319.32     6289.43       56.17 o
   1   3  -4     1211.09     1155.20       57.38 o
   2   3  -4     4910.17     4650.36       57.77 o
   3   3  -4    11221.86    11811.21       87.33 o
  -2   4  -4    11700.95    11481.70       89.17 o
  -1   4  -4      829.13     1007.90       44.08 o
   0   4  -4     3815.52     3785.95       58.20 o
   1   4  -4     4142.31     4051.74       53.06 o
   2   4  -4     1146.41     1079.51       47.85 o
   3   4  -4     2120.39     2074.60       48.81 o
   4   4  -4     1842.71     1834.13       65.72 o
  -2   5  -4     1827.58     1805.01       50.35 o
  -1   5  -4     6432.16     6397.19       47.23 o
   0   5  -4     1451.48     1533.25       49.35 o
   1   5  -4     1380.58     1399.46       48.13 o
   2   5  -4     4044.36     4005.86       52.43 o
   3   5  -4      588.57      530.05       45.71 o
   4   5  -4      653.10      603.12       36.12 o
   5   5  -4     4333.97     4736.38       62.02 o
  -3   6  -4     7021.22     7176.39       78.95 o
  -2   6  -4     3057.27     2924.20       39.07 o
  -1   6  -4      487.60      492.22       36.41 o
   0   6  -4     6641.63     6427.77       47.99 o
   1   6  -4     1095.15     1010.65       42.87 o
   2   6  -4      577.20      613.16       45.27 o
   3   6  -4     3202.21     3073.43       46.65 o
   4   6  -4     1337.17     1511.91       47.37 o
   5   6  -4      743.30      839.87       41.74 o
   6   6  -4     1384.96     1840.22       61.36 o
  -3   7  -4     1219.30     1124.84       41.12 o
  -2   7  -4     5177.80     4929.05       42.37 o
  -1   7  -4     2131.25     2146.38       38.06 o
   0   7  -4      818.98      790.15       43.81 o
   1   7  -4     2721.89     2621.23       49.15 o
   2   7  -4     1003.62      979.57       44.77 o
   3   7  -4      752.96      693.98       48.47 o
   4   7  -4     2564.48     2793.40       47.71 o
   5   7  -4      524.69      489.22       40.46 o
   6   7  -4      267.97      313.00       38.56 o
   7   7  -4     1060.36     1295.23       57.52 o
  -4   8  -4     2411.76     2210.48       63.62 o
  -3   8  -4      818.98      788.12       43.81 o
  -2   8  -4     1487.60     1418.94       36.34 o
  -1   8  -4     2125.82     2023.64       38.01 o
   0   8  -4      585.71      558.17       45.60 o
   1   8  -4      842.75      791.29       44.44 o
   2   8  -4     3391.53     3346.60       48.01 o
   3   8  -4      665.20      550.78       42.52 o
   4   8  -4      193.12      146.45       40.92 o
   5   8  -4      808.90     1000.14       40.19 o
   6   8  -4      245.34      300.92       38.74 o
  -4   9  -4      172.43      114.08       43.30 o
  -3   9  -4     4134.74     3887.74       45.44 o
  -2   9  -4      379.89      330.55       36.73 o
  -1   9  -4     1384.96     1342.79       35.06 o
   0   9  -4     3135.91     3131.09       52.76 o
   1   9  -4      842.75      868.85       41.03 o
   2   9  -4      733.70      794.09       38.28 o
   3   9  -4      977.67     1004.00       44.19 o
   4   9  -4      503.33      522.52       39.63 o
   5   9  -4      107.41      135.28       53.70 o
  -5  10  -4     1126.55     1110.45       63.25 o
  -4  10  -4     1950.41     1987.68       41.61 o
  -3  10  -4      839.33      705.72       37.53 o
  -2  10  -4     3255.74     3186.82       40.32 o
  -1  10  -4      835.92      674.15       37.45 o
   0  10  -4      377.60      415.65       38.90 o
   1  10  -4     1487.60     1521.51       40.88 o
   2  10  -4      161.77       77.73       38.95 o
   3  10  -4      398.48      478.90       42.32 o
   4  10  -4      891.29     1144.19       38.68 o
  -5  11  -4      186.63      195.35       38.61 o
  -4  11  -4     2909.33     2716.71       44.47 o
  -3  11  -4      656.12      666.16       39.22 o
  -2  11  -4      711.54      714.98       34.56 o
  -1  11  -4     1873.17     1838.71       50.97 o
   0  11  -4      568.74      502.87       39.32 o
   1  11  -4      391.45      469.57       41.94 o
   2  11  -4      970.32     1073.85       44.02 o
   3  11  -4       42.72      119.58       43.11 o
  -6  12  -4     1772.62     1688.85       59.50 o
  -5  12  -4      516.63      520.25       37.48 o
  -4  12  -4      749.74      698.26       38.70 o
  -3  12  -4     1646.04     1730.31       38.22 o
  -2  12  -4      403.19      410.08       33.11 o
  -1  12  -4      363.99      354.79       35.95 o
   0  12  -4     1186.63     1364.09       40.57 o
   1  12  -4      170.89      158.78       35.41 o
  -6  13  -4      689.72      618.42       40.21 o
  -5  13  -4     2055.81     1924.58       42.72 o
  -4  13  -4      521.99      492.08       37.67 o
  -3  13  -4      301.75      300.43       34.78 o
  -2  13  -4     1186.63     1142.70       44.63 o
  -1  13  -4      341.87      316.03       41.37 o
  -7  14  -4     1003.62      989.46       55.96 o
  -6  14  -4      126.49      107.95       39.74 o
  -5  14  -4      393.79      416.54       39.73 o
  -4  14  -4      740.09      827.09       38.45 o
  -3  14  -4      172.43      186.59       38.66 o
   0   1  -3     1178.53     1332.87       52.56 o
   0   2  -3     9462.87     9435.64       57.28 o
   1   2  -3     6593.73     6582.44       66.94 o
  -1   3  -3    10850.71    11157.43       61.34 o
   0   3  -3     1290.22     1213.75       50.76 o
   1   3  -3    16614.76    16647.67       75.90 o
   2   3  -3     6786.38     6919.53       67.91 o
  -1   4  -3    11982.88    11612.28       64.46 o
   0   4  -3     4029.40     4174.97       52.33 o
   1   4  -3      988.75      950.32       59.25 o
   2   4  -3     3607.47     3393.33       56.59 o
   3   4  -3     4617.58     4733.11       56.02 o
  -2   5  -3     8373.45     8186.56       64.66 o
  -1   5  -3      908.96      748.99       46.16 o
   0   5  -3     5566.16     5690.34       52.72 o
   1   5  -3     4959.81     5168.19       49.76 o
   2   5  -3      155.84      149.10       47.05 o
   3   5  -3     3405.26     3563.06       48.11 o
   4   5  -3      916.07      945.86       46.34 o
  -2   6  -3     6309.96     6412.16       46.78 o
  -1   6  -3     3343.69     3461.17       47.67 o
   0   6  -3      103.78        9.44       39.59 o
   1   6  -3     3593.34     3561.59       56.48 o
   2   6  -3     4310.75     4390.97       54.13 o
   3   6  -3      671.29      815.76       45.77 o
   4   6  -3     1376.21     1534.94       48.06 o
   5   6  -3     2814.83     3386.59       43.74 o
  -3   7  -3     3650.04     3669.45       49.81 o
  -2   7  -3      266.05      297.78       38.42 o
  -1   7  -3     4482.53     4204.17       47.31 o
   0   7  -3     3657.16     3724.57       42.73 o
   1   7  -3      656.12      519.53       45.25 o
   2   7  -3     1940.02     2002.03       46.68 o
   3   7  -3     2606.40     2813.75       48.10 o
   4   7  -3      186.63      212.32       41.83 o
   5   7  -3     1888.49     2350.92       46.06 o
   6   7  -3     1068.04     1369.11       42.34 o
  -3   8  -3     2394.44     2387.32       46.10 o
  -2   8  -3     2050.48     2086.92       42.66 o
  -1   8  -3      350.64      308.34       35.28 o
   0   8  -3     2777.47     2682.55       43.45 o
   1   8  -3     1950.41     1895.91       52.01 o
   2   8  -3       84.38       17.51       43.27 o
   3   8  -3     2394.44     2665.46       46.10 o
   4   8  -3     1469.48     1675.33       40.63 o
   5   8  -3      102.58       16.66       38.17 o
   6   8  -3      585.71      861.15       37.05 o
   7   8  -3      863.38      985.63       34.60 o
  -4   9  -3     3142.51     2958.76       46.21 o
  -3   9  -3      145.72      166.08       38.38 o
  -2   9  -3     2325.79     2229.83       39.76 o
  -1   9  -3     3822.80     3634.76       43.69 o
   0   9  -3      166.30      156.28       45.56 o
   1   9  -3     2660.79     2674.07       48.60 o
   2   9  -3     2002.76     2049.40       47.43 o
   3   9  -3       65.08       87.60       42.75 o
   4   9  -3      724.16      972.98       38.03 o
   5   9  -3      835.92      935.13       40.86 o
   6   9  -3       28.09       17.91       60.54 o
  -4  10  -3     2174.97     2122.22       43.94 o
  -3  10  -3     2877.66     2805.09       44.22 o
  -2  10  -3      127.82       95.04       35.95 o
  -1  10  -3     1960.82     1978.78       36.50 o
   0  10  -3     2821.08     2912.04       50.04 o
   1  10  -3       38.23       50.51       72.09 o
   2  10  -3     1345.79     1480.77       38.88 o
   3  10  -3      577.20      652.40       39.61 o
   4  10  -3      102.58       11.86       35.78 o
   5  10  -3      407.93      561.50       35.68 o
  -5  11  -3     2002.76     1864.94       47.43 o
  -4  11  -3       92.13      144.91       44.08 o
  -3  11  -3     3593.34     3618.67       42.36 o
  -2  11  -3     1612.77     1568.19       42.57 o
  -1  11  -3       55.05       31.67       38.45 o
   0  11  -3     1302.94     1276.05       46.76 o
   1  11  -3      887.78     1006.74       42.11 o
   2  11  -3       55.93       29.60       40.51 o
   3  11  -3      842.75      910.68       37.61 o
  -5  12  -3     1248.26     1178.89       41.61 o
  -4  12  -3     2469.95     2340.52       40.97 o
  -3  12  -3      218.45      217.91       36.55 o
  -2  12  -3     1792.51     1794.15       39.89 o
  -1  12  -3     1106.88     1138.36       47.02 o
   0  12  -3       96.70       13.02       41.69 o
   1  12  -3      641.12      622.81       41.75 o
   2  12  -3      665.20      671.91       39.49 o
  -6  13  -3     2029.20     1862.86       42.44 o
  -5  13  -3      173.98       95.44       37.28 o
  -4  13  -3      999.89     1085.50       40.96 o
  -3  13  -3      495.43      466.11       39.32 o
  -2  13  -3       66.99       47.82       45.30 o
  -1  13  -3     1014.84      940.50       41.27 o
   0  13  -3      724.16      720.32       38.03 o
  -6  14  -3      985.05     1002.83       36.96 o
  -5  14  -3      970.32     1033.38       36.68 o
  -4  14  -3      -51.61        2.11       53.30 o
  -3  14  -3      532.81      469.22       38.06 o
  -2  14  -3      662.16      717.47       45.46 o
  -7  15  -3      535.53      574.95       35.43 o
  -6  15  -3      114.85       39.42       39.13 o
  -5  15  -3      846.17      897.42       37.68 o
   0   1  -2     5400.47     5636.06       69.24 o
   1   1  -2    34667.81    35579.72      175.42 o
  -1   2  -2     2998.95     3061.57      103.19 o
   0   2  -2      535.53      550.17       51.78 o
   1   2  -2    23801.55    23232.65       90.85 o
   2   2  -2    19889.04    20040.14      132.87 o
  -1   3  -2     2475.80     2577.50       52.74 o
   0   3  -2     4617.58     4662.68       56.02 o
   1   3  -2      188.24      307.24       58.17 o
   2   3  -2     6394.43     6240.52       75.34 o
   3   3  -2     8799.02     8312.87      110.47 o
  -2   4  -2     8106.20     7669.56      106.03 o
  -1   4  -2      602.94      653.88       49.16 o
   0   4  -2     2654.72     2752.39       48.54 o
   1   4  -2    16087.70    16403.31       89.63 o
   2   4  -2     1945.21     2047.59       67.52 o
   3   4  -2     1324.28     1474.14       55.71 o
   4   4  -2     3188.89     3650.20       73.15 o
  -2   5  -2     3467.39     3753.30       62.41 o
  -1   5  -2    15998.20    15598.34       74.48 o
   0   5  -2     2493.41     2721.10       58.81 o
   1   5  -2     1762.71     1921.36       69.22 o
   2   5  -2     6087.44     6401.31       64.32 o
   3   5  -2     1723.38     1972.80       48.89 o
   4   5  -2      692.82      840.97       46.50 o
   5   5  -2     3255.74     3796.16       73.92 o
  -3   6  -2    15451.80    15302.63      117.11 o
  -2   6  -2     2405.98     2543.93       57.77 o
  -1   6  -2     1510.39     1689.95       54.92 o
   0   6  -2     5357.29     5220.94       51.72 o
   1   6  -2     1847.77     1998.14       55.69 o
   2   6  -2      530.10      528.91       51.52 o
   3   6  -2     1976.50     2172.64       47.12 o
   4   6  -2      977.67     1250.95       44.19 o
   5   6  -2      749.74      971.64       41.92 o
   6   6  -2     2679.05     3143.19       60.96 o
  -3   7  -2     1612.77     1619.66       52.02 o
  -2   7  -2     3866.61     4054.22       51.26 o
  -1   7  -2     1584.51     1602.80       42.19 o
   0   7  -2     1142.42     1203.57       39.81 o
   1   7  -2     4910.17     5081.34       57.77 o
   2   7  -2      373.04      402.42       50.04 o
   3   7  -2      234.40      278.97       48.68 o
   4   7  -2     2697.37     3155.79       42.82 o
   5   7  -2      591.43      567.77       42.96 o
   6   7  -2      527.39      654.95       40.57 o
   7   7  -2      999.89     1108.29       55.86 o
  -4   8  -2     2018.61     2029.06       68.79 o
  -3   8  -2      779.04      874.36       46.02 o
  -2   8  -2     1837.66     1899.22       40.39 o
  -1   8  -2     6708.98     6650.58       48.23 o
   0   8  -2     1068.04     1164.64       42.34 o
   1   8  -2     1694.17     1690.79       53.32 o
   2   8  -2     4029.40     4314.87       44.85 o
   3   8  -2     1792.51     1930.10       44.87 o
   4   8  -2     1026.13     1206.17       41.50 o
   5   8  -2     1433.59     1752.16       40.13 o
   6   8  -2      183.42      142.48       33.49 o
   7   8  -2      142.89      277.58       52.09 o
  -4   9  -2     1052.70     1040.20       49.67 o
  -3   9  -2     4404.03     4100.46       46.89 o
  -2   9  -2     1320.00     1354.13       38.51 o
  -1   9  -2      955.70      886.45       40.05 o
   0   9  -2     3544.09     3528.20       42.07 o
   1   9  -2     1420.24     1305.83       53.26 o
   2   9  -2      772.48      739.09       42.55 o
   3   9  -2     3222.23     3471.24       46.80 o
   4   9  -2      208.13      232.72       42.48 o
   5   9  -2      521.99      616.93       37.67 o
   6   9  -2      891.29     1043.10       38.68 o
  -5  10  -2     3895.96     3845.78       66.16 o
  -4  10  -2     1158.40      960.47       48.10 o
  -3  10  -2     1045.07     1048.95       45.69 o
  -2  10  -2     3502.15     3359.49       41.82 o
  -1  10  -2     1420.24     1274.74       39.94 o
   0  10  -2      577.20      517.90       48.10 o
   1  10  -2     2564.48     2576.77       47.71 o
   2  10  -2      479.83      436.68       43.86 o
   3  10  -2      588.57      716.60       40.00 o
   4  10  -2     1166.43     1482.54       36.20 o
   5  10  -2      247.19      209.76       37.03 o
  -5  11  -2      580.03      511.65       42.54 o
  -4  11  -2     3685.70     3575.43       50.05 o
  -3  11  -2      412.71      379.62       40.67 o
  -2  11  -2      898.33      831.58       42.36 o
  -1  11  -2     2147.59     2091.69       43.66 o
   0  11  -2      629.25      546.87       44.31 o
   1  11  -2      665.20      739.74       42.52 o
   2  11  -2     1003.62      988.69       44.77 o
   3  11  -2      305.85      357.29       37.07 o
   4  11  -2      164.78      201.53       36.28 o
  -6  12  -2     2808.59     2744.56       62.41 o
  -5  12  -2     2082.60     2032.99       48.37 o
  -4  12  -2      808.90      705.10       43.54 o
  -3  12  -2     2777.47     2586.35       43.45 o
  -2  12  -2      513.95      455.28       37.38 o
  -1  12  -2      297.67      255.38       36.57 o
   0  12  -2     1328.57     1303.50       42.93 o
   1  12  -2      104.98      163.58       39.82 o
   2  12  -2      186.63      156.53       38.61 o
  -6  13  -2      158.79      156.80       38.59 o
  -5  13  -2     2120.39     2028.18       43.38 o
  -4  13  -2      419.91      368.04       38.61 o
  -3  13  -2      705.27      713.69       40.66 o
  -2  13  -2     1239.95     1158.40       41.47 o
  -1  13  -2      549.25      453.55       44.16 o
   0  13  -2      346.24      215.98       41.64 o
   1  13  -2      795.56      850.17       43.18 o
  -7  14  -2     1146.41     1208.72       55.82 o
  -6  14  -2      611.65      627.29       40.78 o
  -5  14  -2      293.62      277.40       38.34 o
  -4  14  -2     1003.62      986.69       41.04 o
  -3  14  -2      158.79      152.38       37.10 o
  -2  14  -2      513.95      507.51       37.38 o
  -1  14  -2     1248.26     1351.11       45.77 o
  -7  15  -2      198.06      257.27       39.78 o
  -6  15  -2     1154.39     1159.31       40.01 o
  -5  15  -2      389.13      314.68       37.17 o
  -4  15  -2      241.66      226.81       42.11 o
   0   1  -1    19181.27        0.00      114.17 x
   0   2  -1    13049.87    12045.72       94.17 o
   1   2  -1    16057.84    17243.99      104.47 o
  -1   3  -1     1460.47     1582.59       72.01 o
   0   3  -1     2342.86     1701.10       68.40 o
   1   3  -1     4514.13     4614.98       79.13 o
   2   3  -1     8169.95     9176.71       74.51 o
  -1   4  -1     8438.24     8695.22       64.91 o
   0   4  -1    13897.31    13362.59       69.42 o
   1   4  -1     1350.12     1035.89       73.56 o
   2   4  -1     4714.11     5530.01       72.77 o
   3   4  -1     5645.52     7007.15       61.94 o
  -2   5  -1     8298.19     8431.39       75.10 o
  -1   5  -1      236.20      166.24       61.54 o
   0   5  -1     4458.91     4757.00       62.91 o
   1   5  -1     4172.69     5016.59       68.47 o
   2   5  -1      113.60      174.63       55.23 o
   3   5  -1     3593.34     4186.38       56.48 o
   4   5  -1     4943.23     6021.88       49.68 o
  -2   6  -1     5152.41     5336.23       67.63 o
  -1   6  -1     6660.84     6843.16       67.28 o
   0   6  -1       45.06       61.45       63.25 o
   1   6  -1     5496.09     6270.35       61.12 o
   2   6  -1     4180.30     4620.14       60.92 o
   3   6  -1       18.48       14.20       64.80 o
   4   6  -1     2045.15     2330.08       47.93 o
   5   6  -1     1026.13     1120.47       45.27 o
  -3   7  -1     4593.60     4566.34       71.84 o
  -2   7  -1      641.12      525.71       53.68 o
  -1   7  -1     5160.86     5280.04       50.76 o
   0   7  -1     3707.18     3971.95       50.19 o
   1   7  -1       91.00        2.34       46.06 o
   2   7  -1     4577.65     5166.04       55.78 o
   3   7  -1     1186.63     1310.68       44.63 o
   4   7  -1      563.14      586.84       41.92 o
   5   7  -1     1883.38     2036.73       40.89 o
   6   7  -1     1792.51     1916.23       39.89 o
  -3   8  -1     7584.71     7704.44       61.54 o
  -2   8  -1     5254.35     5232.47       51.22 o
  -1   8  -1       47.47       18.78       38.13 o
   0   8  -1     3096.47     3223.70       45.87 o
   1   8  -1     3481.27     3550.86       48.64 o
   2   8  -1       45.86       92.43       66.99 o
   3   8  -1     2475.80     2630.83       46.88 o
   4   8  -1     2534.75     2822.98       41.50 o
   5   8  -1      158.79       16.26       38.59 o
   6   8  -1     1235.81     1376.48       37.26 o
   7   8  -1      629.25      602.31       35.45 o
  -4   9  -1     4633.60     4610.37       56.12 o
  -3   9  -1      111.10       68.52       44.69 o
  -2   9  -1     3222.23     3079.01       46.80 o
  -1   9  -1     2540.68     2494.44       47.49 o
   0   9  -1      245.34      198.02       42.43 o
   1   9  -1     1650.82     1720.22       47.85 o
   2   9  -1     2846.16     3041.79       43.98 o
   3   9  -1      117.39      125.92       37.00 o
   4   9  -1     1636.50     1652.37       42.88 o
   5   9  -1      959.34     1034.89       40.12 o
   6   9  -1       11.27        6.54       48.22 o
  -4  10  -1     3962.40     3765.95       51.89 o
  -3  10  -1     3593.34     3543.37       49.42 o
  -2  10  -1       65.08       24.10       41.80 o
  -1  10  -1     2890.31     2638.86       44.32 o
   0  10  -1     2469.95     2421.97       46.82 o
   1  10  -1      346.24      304.02       46.02 o
   2  10  -1     1542.60     1631.52       41.63 o
   3  10  -1     1528.76     1532.13       41.44 o
   4  10  -1       76.98       21.64       35.13 o
   5  10  -1     1011.09     1125.56       37.45 o
  -5  11  -1     1703.88     1640.87       48.61 o
  -4  11  -1      130.50      150.18       39.02 o
  -3  11  -1     2516.99     2449.69       47.27 o
  -2  11  -1     1971.27     1853.20       41.83 o
  -1  11  -1       28.09       16.55       87.38 o
   0  11  -1     1294.45     1254.16       46.61 o
   1  11  -1     1393.74     1469.14       39.57 o
   2  11  -1       82.23        5.88       35.24 o
   3  11  -1      513.95      605.85       42.72 o
   4  11  -1      629.25      760.25       38.40 o
  -5  12  -1     1570.48     1538.16       42.00 o
  -4  12  -1     1384.96     1292.35       52.59 o
  -3  12  -1      188.24      122.96       40.40 o
  -2  12  -1     1041.27      999.22       41.80 o
  -1  12  -1     1341.48     1264.47       43.13 o
   0  12  -1       76.98        8.48       42.36 o
   1  12  -1     1260.77     1265.92       41.82 o
   2  12  -1      769.21      749.55       42.46 o
   3  12  -1       72.90        5.68       33.18 o
  -6  13  -1     2382.93     2282.69       45.99 o
  -5  13  -1      434.52      387.39       41.73 o
  -4  13  -1     1505.82     1453.97       50.27 o
  -3  13  -1      815.62      778.89       40.36 o
  -2  13  -1       18.48        4.61       63.28 o
  -1  13  -1     1612.77     1544.50       47.30 o
   0  13  -1     1501.25     1402.07       45.63 o
   1  13  -1      -17.97        7.51       54.92 o
  -6  14  -1      884.27      776.98       45.53 o
  -5  14  -1     2394.44     2228.55       46.10 o
  -4  14  -1       96.70       73.88       48.64 o
  -3  14  -1     1358.79     1315.76       43.41 o
  -2  14  -1     1068.04     1066.04       38.49 o
  -1  14  -1       79.06       20.07       43.98 o
  -7  15  -1     1007.35      942.96       37.38 o
  -6  15  -1       64.13       77.68       39.61 o
  -5  15  -1     1215.20     1260.70       41.05 o
  -4  15  -1      711.54      702.35       43.98 o
  -3  15  -1       30.64        9.20       75.62 o
   0   2   0      152.91        0.00      145.63 x
  -1   3   0     1519.56     1571.07      133.13 o
   0   3   0     5026.38     5521.85      158.64 o
  -2   4   0     6536.48     7094.69      114.26 o
  -1   4   0     3685.70     3437.24      107.25 o
   0   4   0     2045.15     2021.29      111.84 o
  -2   5   0     1556.51     1483.80       74.34 o
  -1   5   0     9658.62    10153.40      127.32 o
   0   5   0     7895.53     7310.46      146.50 o
  -3   6   0    14529.08    13733.54      127.76 o
  -2   6   0     6078.25     6309.64       73.45 o
  -1   6   0      485.00      414.96      121.90 o
   0   6   0     7340.55     7713.52      131.17 o
   5   6   0     1174.49     1127.99       60.54 o
   6   6   0     2018.61     2234.74       63.49 o
  -3   7   0     2308.78     2507.26       62.25 o
  -2   7   0     6507.94     6697.89       66.50 o
  -1   7   0     3175.60     3116.80       66.37 o
   0   7   0     4641.62     4578.46       64.19 o
   2   7   0     1029.90     1062.16       52.91 o
   3   7   0     1106.88     1338.42       62.69 o
   4   7   0     3614.55     3909.02       63.72 o
   5   7   0      511.29      575.34       42.61 o
   6   7   0      331.07      391.94       36.43 o
   7   7   0     1285.99     1218.11       59.13 o
  -4   8   0    11359.51    10935.60      100.42 o
  -3   8   0      992.45      939.97       55.65 o
  -2   8   0     2303.13     2268.96       56.52 o
  -1   8   0     5531.07     5690.99       61.31 o
   0   8   0      552.01      518.25       52.57 o
   1   8   0     1429.13     1634.14       53.43 o
   2   8   0     4149.90     4154.12       60.69 o
   3   8   0     1665.21     1692.83       62.48 o
   4   8   0      546.49      537.32       41.30 o
   5   8   0     1807.49     1816.79       40.06 o
   6   8   0      571.55      623.26       39.42 o
   7   8   0      234.40      163.68       37.86 o
  -4   9   0     2258.13     2172.80       61.56 o
  -3   9   0     5743.28     5716.99       53.55 o
  -2   9   0     1256.60     1257.68       50.10 o
  -1   9   0     1670.02     1663.11       52.94 o
   0   9   0     3357.32     3273.63       54.59 o
   1   9   0      585.71      540.69       48.45 o
   2   9   0      289.60      219.96       44.09 o
   3   9   0     2125.82     2175.26       43.44 o
   4   9   0      513.95      445.62       42.72 o
   5   9   0      454.38      512.82       37.66 o
   6   9   0     1542.60     1762.44       37.00 o
  -5  10   0     3316.50     3190.43       81.39 o
  -4  10   0      422.33      404.88       53.25 o
  -3  10   0     1285.99     1234.72       46.46 o
  -2  10   0     4341.73     3953.87       46.56 o
  -1  10   0      341.87      393.83       43.55 o
   0  10   0      898.33     1032.42       42.36 o
   1  10   0     1742.99     1644.98       39.33 o
   2  10   0     1091.26     1089.48       42.79 o
   3  10   0      557.56      519.27       41.71 o
   4  10   0     1376.21     1472.97       39.32 o
   5  10   0      297.67      247.07       36.57 o
  -5  11   0     1256.60     1177.93       45.92 o
  -4  11   0     4127.17     3803.51       60.53 o
  -3  11   0     1757.77     1498.81       49.38 o
  -2  11   0      241.66      249.58       42.11 o
  -1  11   0     1787.52     1593.74       44.81 o
   0  11   0      785.63      787.09       42.91 o
   1  11   0      140.09      127.21       36.24 o
   2  11   0     2071.87     2194.87       42.88 o
   3  11   0      297.67      276.25       34.54 o
   4  11   0      527.39      513.42       40.57 o
  -6  12   0     2890.31     3002.27       63.31 o
  -5  12   0      808.90      736.98       46.89 o
  -4  12   0      623.35      544.18       49.99 o
  -3  12   0     2202.52     2050.90       44.22 o
  -2  12   0     1122.61     1096.93       39.46 o
  -1  12   0      122.55       97.60       40.42 o
   0  12   0     1852.84     1909.44       45.62 o
   1  12   0      382.19      451.33       34.54 o
   2  12   0      373.04      401.99       36.39 o
   3  12   0      746.52      948.50       35.40 o
  -6  13   0      469.57      493.45       43.38 o
  -5  13   0     2191.48     2035.17       44.11 o
  -4  13   0      503.33      476.73       42.27 o
  -3  13   0      614.56      532.74       43.79 o
  -2  13   0     2417.55     2210.68       46.32 o
  -1  13   0      508.63      457.71       45.15 o
   0  13   0      668.24      706.58       39.58 o
   1  13   0     1277.56     1439.26       42.09 o
  -7  14   0     1114.73     1121.22       62.91 o
  -6  14   0      623.35      562.62       38.22 o
  -5  14   0      538.26      477.90       40.98 o
  -4  14   0     1528.76     1493.69       46.05 o
  -3  14   0      281.64      233.84       39.53 o
  -2  14   0      427.19      425.36       41.38 o
  -1  14   0     1273.35     1368.89       46.23 o
  -7  15   0      258.42      178.25       37.86 o
  -6  15   0     1575.15     1616.29       46.74 o
  -5  15   0      271.84      237.21       38.83 o
  -4  15   0      554.78      537.58       44.38 o
  -3  15   0      948.43      910.29       43.52 o
   0   1   1    19574.71        0.00      115.34 x
   0   2   1    12412.09    11234.16       91.84 o
   1   2   1     1483.06     1721.75       68.03 o
  -1   3   1    17027.16    18036.83       92.20 o
   0   3   1     2224.68     1701.31       77.77 o
   1   3   1     8180.60     8202.22       85.21 o
   2   3   1     8854.34     8957.10      121.90 o
  -1   4   1     5211.75     4934.88      110.53 o
   0   4   1    12151.06    11887.81      142.80 o
   1   4   1      172.43      166.36      105.16 o
   2   4   1     4722.20     4896.95      105.21 o
  -2   5   1     9844.70    10108.11      128.54 o
  -1   5   1     1367.48     1035.49      108.88 o
   0   5   1     4649.64     4618.78      104.40 o
   1   5   1     6952.31     6785.07      127.66 o
  -2   6   1     5654.37     5865.61      132.84 o
  -1   6   1     5169.33     5425.22       93.14 o
   0   6   1       71.90       61.26       81.89 o
  -3   7   1     6825.24     6947.31      116.75 o
  -2   7   1      201.39      173.50       66.85 o
  -1   7   1     5968.57     5935.87       81.89 o
   0   7   1     3474.33     3334.40       76.36 o
  -3   8   1     4451.05     4246.78       70.71 o
  -2   8   1     5127.08     4909.92       75.89 o
  -1   8   1       43.49        2.43      100.19 o
   0   8   1     3083.37     3096.57      117.71 o
   6   8   1      805.56      806.78       53.48 o
   7   8   1      859.93     1035.55       34.54 o
  -4   9   1     5672.10     5847.14       53.22 o
  -3   9   1       71.90       13.61       61.91 o
  -2   9   1     5513.57     5238.92       78.70 o
  -1   9   1     3940.19     3659.87      103.49 o
   0   9   1      262.22      198.07      114.42 o
   5   9   1     2291.84     2178.09       56.38 o
   6   9   1      137.31       77.59       37.26 o
  -4  10   1     2235.80     2199.56       55.69 o
  -3  10   1     1363.13     1438.87       52.18 o
  -2  10   1      147.14       93.11       45.71 o
  -1  10   1     1940.02     1764.35       93.37 o
   0  10   1     2224.68     2140.02      138.87 o
   2  10   1     1095.15     1117.26       54.56 o
   3  10   1      717.84      713.18       53.64 o
   4  10   1       99.03       73.75       51.57 o
   5  10   1      996.17     1244.66       40.89 o
  -5  11   1     1603.32     1515.78       47.16 o
  -4  11   1      602.94      587.77       49.16 o
  -3  11   1     2388.68     2423.89       51.80 o
  -2  11   1     2679.05     2662.82       54.86 o
  -1  11   1      291.61      304.14       48.27 o
   0  11   1     1248.26     1371.97       45.77 o
   1  11   1     1646.04     1536.34       57.34 o
   2  11   1      -50.77        4.77       41.12 o
   3  11   1     1142.42     1228.80       39.81 o
   4  11   1      674.34      670.90       36.70 o
  -5  12   1     2297.48     2121.19       50.80 o
  -4  12   1     3018.32     2952.64       51.76 o
  -3  12   1      180.25      127.16       44.27 o
  -2  12   1     1626.99     1581.84       52.25 o
  -1  12   1     1631.74     1525.68       61.84 o
   0  12   1       99.03        8.38       52.74 o
   1  12   1     1542.60     1723.47       41.63 o
   2  12   1      908.96     1018.47       42.61 o
   3  12   1       11.66        9.36       47.86 o
  -6  13   1     1950.41     1814.81       41.61 o
  -5  13   1       57.70       16.26       53.68 o
  -4  13   1     1608.04     1607.20       51.95 o
  -3  13   1     1589.20     1502.25       51.64 o
  -2  13   1       58.60        6.19       36.96 o
  -1  13   1     1114.73     1284.50       43.25 o
   0  13   1     1415.81     1452.81       44.31 o
   1  13   1       54.18       20.30       59.81 o
  -6  14   1     1384.96     1325.38       39.45 o
  -5  14   1      999.89     1000.75       40.96 o
  -4  14   1       25.64       21.71       72.16 o
  -3  14   1      677.40      648.25       42.91 o
  -2  14   1      792.24      788.98       43.09 o
  -1  14   1       61.33        7.76       60.87 o
  -7  15   1      626.30      589.58       44.21 o
  -6  15   1       16.51        6.66       62.68 o
  -5  15   1     1248.26     1166.78       45.77 o
  -4  15   1      782.33      696.12       42.82 o
  -3  15   1       34.67        5.94       53.40 o
   0   0   2     7832.86     7173.48      125.08 o
   0   1   2     5297.12     5682.62       68.57 o
   1   1   2     3793.73     3939.28       72.54 o
  -1   2   2    34078.29    34429.92      173.92 o
   0   2   2      788.93      828.22       56.23 o
   1   2   2     2721.89     2840.86       49.15 o
   2   2   2     7350.64     7241.29       80.78 o
  -1   3   2    22812.73    22372.73       71.15 o
   0   3   2     5322.86     5354.82       60.15 o
   1   3   2      884.27      811.36       49.03 o
   2   3   2     3579.23     3751.41       63.41 o
   3   3   2    15510.41    14952.50      117.34 o
  -2   4   2    19034.75    18958.46      113.74 o
  -1   4   2      379.89      605.74       52.79 o
   0   4   2     2909.33     2988.91       57.17 o
   1   4   2    17710.04    16989.32       78.36 o
   2   4   2     2458.25     2522.88       70.07 o
   3   4   2     1598.61     1697.85       51.80 o
   4   4   2     2365.72     2355.06       68.74 o
  -2   5   2     5886.96     5671.66       63.25 o
  -1   5   2    15378.69    15317.61       87.63 o
   0   5   2     2131.25     2373.02       65.24 o
   1   5   2     1537.98     1829.71       55.42 o
   2   5   2     3947.58     4015.85       73.99 o
   3   5   2      970.32     1068.40       77.04 o
  -2   6   2     2191.48     2417.53       99.24 o
  -1   6   2     1641.27     1744.19       90.65 o
   0   6   2     4649.64     4504.49       88.34 o
   1   6   2     1570.48     1580.50       79.34 o
   2   6   2     1593.90     1593.43       75.23 o
  -3   7   2     1354.45     1533.77       78.02 o
  -2   7   2     6641.63     6527.28       95.98 o
  -1   7   2     1883.38     1996.45       76.66 o
   0   7   2     1075.75     1131.19       73.39 o
   1   7   2     6555.53     6254.96       85.82 o
   2   7   2     1565.82     1476.90       74.56 o
  -4   8   2     4318.48     4178.74       85.13 o
  -3   8   2     1955.61     2061.75       78.12 o
  -2   8   2      662.16      666.36       78.79 o
  -1   8   2     5539.83     5335.08       70.12 o
   0   8   2      937.58     1016.72       68.52 o
   1   8   2      856.48      864.43       75.82 o
  -4   9   2      887.78      848.79       52.63 o
  -3   9   2     2208.05     2115.21       88.54 o
  -2   9   2      389.13      366.35       55.76 o
  -1   9   2     2023.90     1821.77       63.58 o
   0   9   2     3316.50     3157.04       81.39 o
  -5  10   2     3992.11     3596.89       89.29 o
  -4  10   2     1052.70     1054.96       80.24 o
  -3  10   2      474.69      426.57       56.45 o
  -2  10   2     4852.57     4571.18       73.83 o
  -1  10   2     1256.60     1158.45       66.80 o
  -5  11   2      973.99      958.16       44.11 o
  -4  11   2     3350.50     3262.97       61.35 o
  -3  11   2     2280.57     2105.45       67.49 o
  -2  11   2      863.38      768.93       62.29 o
  -1  11   2     2721.89     2629.43      104.45 o
   4  11   2      126.49      220.62       51.66 o
  -6  12   2     3377.82     3134.08       61.60 o
  -5  12   2      792.24      744.70       36.46 o
  -4  12   2     1045.07     1008.25       49.49 o
  -3  12   2     3772.00     3521.19       79.56 o
  -2  12   2      508.63      502.08       82.34 o
  -1  12   2      756.20      736.45      113.35 o
   2  12   2      348.43      492.44       52.76 o
  -6  13   2      591.43      572.11       37.23 o
  -5  13   2     1612.77     1599.08       47.30 o
  -4  13   2      305.85      219.03       41.19 o
  -3  13   2      594.30      654.29       48.81 o
  -2  13   2      901.87      902.22       53.05 o
  -1  13   2      201.39      184.48       51.81 o
   0  13   2      221.94      257.19       42.11 o
   1  13   2     1045.07     1296.99       53.30 o
  -7  14   2     1273.35     1169.05       71.44 o
  -6  14   2      229.02      141.96       39.21 o
  -5  14   2      626.30      615.64       35.37 o
  -4  14   2     1363.13     1330.84       47.83 o
  -3  14   2      398.48      344.50       47.02 o
  -2  14   2      218.45      146.47       57.44 o
  -1  14   2      944.81      901.66       54.30 o
  -7  15   2      346.24      302.15       41.64 o
  -6  15   2     1071.90     1054.87       42.41 o
  -5  15   2      216.71      214.92       36.41 o
  -4  15   2      225.47      194.60       45.98 o
   0   1   3      749.74      980.98       41.92 o
   0   2   3     9997.19    10078.12       58.88 o
   1   2   3    10667.48    11500.58       48.65 o
  -1   3   3     5487.37     5524.43       52.34 o
   0   3   3     1294.45     1213.98       50.85 o
   1   3   3    12008.68    11930.21       64.53 o
   2   3   3     8298.19     8316.20       53.64 o
  -1   4   3    16327.59    16519.01       60.19 o
   0   4   3     4601.59     4770.23       55.92 o
   1   4   3      866.85      752.32       48.54 o
   2   4   3     6747.63     6849.43       48.37 o
   3   4   3     4074.38     4020.77       45.10 o
  -2   5   3     6291.26     6513.77       56.05 o
  -1   5   3      952.06      947.49       47.24 o
   0   5   3     5288.55     5442.15       51.39 o
   1   5   3     3419.02     3459.57       41.32 o
   2   5   3      279.67      297.37       39.39 o
   3   5   3     2013.32     1861.25       58.13 o
   4   5   3     3044.26     2887.09       51.98 o
  -2   6   3     3586.28     3364.67       42.32 o
  -1   6   3     4860.78     4843.42       49.26 o
   0   6   3       30.64        9.47       86.05 o
   1   6   3     4357.26     4022.46       46.64 o
   2   6   3     2066.51     2045.51       58.89 o
   3   6   3      203.06      165.59       60.42 o
   4   6   3     2269.34     2226.10       67.32 o
  -3   7   3     4779.02     4884.02       48.85 o
  -2   7   3      177.10      150.79       47.02 o
  -1   7   3     3565.16     3573.58       49.22 o
   0   7   3     3714.35     3827.25       71.77 o
   1   7   3      359.51      309.29       60.29 o
   2   7   3     2246.96     2040.26       66.99 o
   3   7   3     2852.44     2534.80       69.19 o
  -3   8   3     3764.77     3654.30       72.26 o
  -2   8   3     4059.36     4159.13       75.03 o
  -1   8   3      477.25      517.61       66.89 o
   0   8   3     2915.69     2853.19       76.31 o
   1   8   3     3925.42     3766.39       73.79 o
   2   8   3      211.54       95.71       61.66 o
  -4   9   3      798.89      731.52       49.93 o
  -3   9   3      873.80      817.18       73.11 o
  -2   9   3     2534.75     2569.99       77.08 o
  -1   9   3     2263.73     2079.06       72.84 o
   0   9   3      201.39      157.26       65.18 o
   1   9   3     1950.41     1767.48       72.82 o
   2   9   3     1608.04     1513.95       61.39 o
  -4  10   3     1772.62     1637.63       49.58 o
  -3  10   3     3044.26     2938.80       77.97 o
  -2  10   3       64.13       17.84       73.56 o
  -1  10   3     2896.64     2718.16       63.38 o
   0  10   3     3076.84     2907.08       78.39 o
   1  10   3       16.51       31.60      130.15 o
  -5  11   3     3700.01     3404.85       57.31 o
  -4  11   3      258.42      211.24       70.05 o
  -3  11   3     2728.03     2529.13       55.36 o
  -2  11   3     2180.46     2033.42       60.49 o
  -1  11   3      107.41       51.30       59.81 o
   0  11   3     1505.82     1302.93       73.12 o
  -5  12   3     2241.38     2158.48       55.76 o
  -4  12   3     1888.49     1707.78       56.30 o
  -3  12   3      134.57       87.31       54.65 o
  -2  12   3     1650.82     1451.84       62.20 o
  -1  12   3      919.64      917.05      121.43 o
  -6  13   3     1429.13     1295.29       40.07 o
  -5  13   3       35.37       16.65       32.22 o
  -4  13   3     1099.05     1063.90       54.66 o
  -3  13   3      835.92      703.66       61.29 o
  -2  13   3       57.70       29.74       87.67 o
  -1  13   3        4.49      564.83       15.23 o
  -6  14   3      782.33      771.56       36.23 o
  -5  14   3     1041.27      907.91       38.00 o
  -4  14   3      -12.07       11.92       80.19 o
  -3  14   3     1033.68      945.82       53.01 o
  -2  14   3      711.54      723.86       56.55 o
  -7  15   3      981.35      954.74       40.58 o
  -6  15   3       57.70       18.12       36.68 o
  -5  15   3      602.94      607.36       34.70 o
   0   0   4    12464.63    12351.97      105.19 o
   0   1   4     1079.62     1045.67       42.57 o
   1   1   4     6699.34     6816.92       67.48 o
  -1   2   4     6718.64     6874.37       67.57 o
   0   2   4     2783.68     2803.20       43.49 o
   1   2   4     2208.05     2292.05       44.27 o
   2   2   4    11982.88    11940.63       77.35 o
  -1   3   4     3700.01     3630.95       50.15 o
   0   3   4     6632.04     6591.74       47.95 o
   1   3   4      916.07     1046.87       39.21 o
   2   3   4     1797.49     1817.63       39.94 o
   3   3   4     6893.52     7134.15       58.67 o
  -2   4   4    10862.99    11023.32       61.37 o
  -1   4   4      752.96      699.83       42.01 o
   0   4   4     4036.88     4244.63       44.90 o
   1   4   4     6319.32     6361.51       37.45 o
   2   4   4     2871.35     2815.54       37.86 o
   3   4   4     1033.68      963.97       37.86 o
   4   4   4     2219.13     2036.19       61.03 o
  -2   5   4     4303.02     4274.21       46.35 o
  -1   5   4     4617.58     4633.06       40.01 o
   0   5   4     1487.60     1559.62       40.88 o
   1   5   4      530.10      485.95       35.25 o
   2   5   4     5076.60     4766.73       41.96 o
   3   5   4      996.17      961.19       37.17 o
   4   5   4      151.46      116.50       47.83 o
   5   5   4     1302.94     1098.36       63.77 o
  -3   6   4    10329.62    10842.81       59.85 o
  -2   6   4     1608.04     1400.72       37.78 o
  -1   6   4     1514.98     1531.61       36.67 o
   0   6   4     7100.39     6767.49       49.62 o
   1   6   4     2066.51     2087.20       37.48 o
   2   6   4     1363.13     1282.19       39.13 o
   3   6   4     4096.96     3791.48       52.77 o
   4   6   4     2034.51     1881.20       47.81 o
   5   6   4      193.12      195.72       39.28 o
  -3   7   4     1971.27     1863.66       31.37 o
  -2   7   4     4474.65     4399.17       39.39 o
  -1   7   4     1102.96     1052.89       39.11 o
   0   7   4     1014.84      932.86       37.52 o
   1   7   4     2269.34     2094.40       44.88 o
   2   7   4      459.42      408.43       45.44 o
   3   7   4      746.52      700.53       41.83 o
   4   7   4     2902.98     2642.32       63.45 o
  -4   8   4     1842.71     1828.94       45.50 o
  -3   8   4      602.94      605.07       34.70 o
  -2   8   4      614.56      657.17       43.79 o
  -1   8   4     2666.87     2513.41       42.57 o
   0   8   4      689.72      609.57       46.39 o
   1   8   4     1194.76     1127.75       61.06 o
   2   8   4     3242.32     3026.68       73.77 o
   3   8   4      568.74      549.88       67.41 o
   4   8   4      765.95      802.47       58.67 o
  -4   9   4      574.37      541.40       42.34 o
  -3   9   4     3182.25     2942.11       73.08 o
  -2   9   4      962.99      835.09       58.47 o
  -1   9   4     1007.35      946.50       59.81 o
   0   9   4     3579.23     3350.42       56.37 o
   1   9   4      981.35      780.55       81.16 o
   2   9   4      884.27      786.30       66.54 o
   3   9   4     2055.81     1906.40       58.74 o
  -5  10   4     4514.13     4265.86       71.21 o
  -4  10   4     1429.13     1340.33       44.52 o
  -3  10   4      863.38      770.33       65.75 o
  -2  10   4     3925.42     3593.50       73.79 o
  -1  10   4     1083.49      975.40       65.90 o
   0  10   4      444.39      328.82       54.62 o
   1  10   4     1971.27     1762.40       67.97 o
   2  10   4      503.33      390.86       66.05 o
  -5  11   4      988.75      888.04       44.44 o
  -4  11   4     3142.51     2862.54       46.21 o
  -3  11   4      730.51      595.02       63.66 o
  -2  11   4      815.62      777.93       63.90 o
  -1  11   4     1622.24     1430.44       56.92 o
   0  11   4      516.63      535.51       64.24 o
   1  11   4      267.97      269.96       63.62 o
  -6  12   4     1827.58     1738.19       60.42 o
  -5  12   4      498.06      417.71       44.68 o
  -4  12   4      245.34      197.34       44.27 o
  -3  12   4     1215.20     1058.49       65.69 o
  -2  12   4       58.60       58.26       50.49 o
  -1  12   4      429.62      415.16       51.26 o
   0  12   4     1235.81     1194.33       74.52 o
  -6  13   4      348.43      323.30       41.77 o
  -5  13   4     1211.09     1070.57       45.08 o
  -4  13   4      608.74      537.54       34.87 o
  -3  13   4      635.17      515.11       53.43 o
  -2  13   4     1202.91     1056.61       57.18 o
  -1  13   4      127.82      146.37       71.90 o
  -7  14   4     1584.51     1260.60       65.63 o
  -6  14   4      344.05      337.76       34.95 o
  -5  14   4      175.54      120.47       39.01 o
  -4  14   4     1341.48     1183.71       38.82 o
  -3  14   4      160.28      124.03       55.17 o
   0   1   5     8765.91     9186.27       33.08 o
   0   2   5     5220.26     5523.89       42.54 o
   1   2   5     3412.13     3458.97       34.40 o
  -1   3   5     2174.97     2255.17       32.95 o
   0   3   5      140.09      168.84       30.67 o
   1   3   5     4681.82     4832.07       32.23 o
   2   3   5     4537.90     4475.34       39.67 o
  -1   4   5     1223.42     1196.07       37.07 o
   0   4   5     3537.08     3450.71       35.02 o
   1   4   5       32.62       94.86       69.96 o
   2   4   5     3182.25     3155.38       33.22 o
   3   4   5     3096.47     2985.82       32.77 o
  -2   5   5     2973.20     3034.21       32.11 o
  -1   5   5       14.20       27.89       36.84 o
   0   5   5     2522.90     2403.50       29.58 o
   1   5   5     3063.78     2977.93       32.59 o
   2   5   5       73.91       50.31       39.49 o
   3   5   5     3377.82     3246.68       34.22 o
   4   5   5     1929.66     1752.55       36.21 o
  -2   6   5     4218.46     4252.01       38.25 o
  -1   6   5     4180.30     4201.71       38.07 o
   0   6   5      123.86      130.18       30.15 o
   1   6   5     2208.05     1997.88       33.20 o
   2   6   5     3070.31     2883.21       39.15 o
   3   6   5      461.94      480.89       37.97 o
   4   6   5     1626.99     1541.06       47.50 o
   5   6   5     1260.77     1144.85       41.82 o
  -3   7   5     4868.99     4739.92       32.87 o
  -2   7   5      130.50       69.77       33.63 o
  -1   7   5     2371.45     2099.19       34.41 o
   0   7   5     1914.17     1833.04       30.92 o
   1   7   5       93.26       50.43       31.84 o
   2   7   5     2691.25     2458.25       36.66 o
   3   7   5     2325.79     2217.02       45.44 o
   4   7   5        7.99       27.55       39.61 o
   5   7   5     1207.00      985.25       57.28 o
  -3   8   5     1514.98     1478.75       32.09 o
  -2   8   5     1561.16     1543.81       37.23 o
  -1   8   5       41.96       17.28       33.56 o
   0   8   5     2522.90     2293.62       35.49 o
   1   8   5     1878.27     1755.06       35.73 o
   2   8   5      191.49      130.95       42.37 o
   3   8   5     1433.59     1273.46       66.89 o
   4   8   5      788.93      803.67       56.23 o
   5   8   5       72.90       39.33       52.29 o
  -4   9   5     2164.00     1992.00       27.39 o
  -3   9   5      194.76      162.64       27.94 o
  -2   9   5     3678.55     3616.92       50.00 o
  -1   9   5     2487.54     2421.72       41.12 o
   0   9   5       92.13      114.72       40.69 o
   1   9   5     1341.48     1162.74       56.07 o
   2   9   5     1565.82     1338.09       60.58 o
   3   9   5       84.38       20.73       53.01 o
   4   9   5     1095.15     1005.07       58.46 o
  -4  10   5     2709.61     2429.63       49.04 o
  -3  10   5     1888.49     1604.42       66.53 o
  -2  10   5      -10.11        4.29       68.90 o
  -1  10   5     1033.68      977.41       53.01 o
   0  10   5     1114.73     1009.98       47.18 o
   1  10   5       18.48       23.73      130.10 o
   2  10   5      923.21      758.16       64.41 o
   3  10   5      680.47      674.13       61.44 o
  -5  11   5     1674.84     1616.21       43.38 o
  -4  11   5       96.70       10.99       41.69 o
  -3  11   5     1126.55     1057.12       59.29 o
  -2  11   5      905.41      848.78       60.24 o
  -1  11   5        0.17        5.73        8.77 o
   0  11   5     1007.35      834.25       56.07 o
   1  11   5     1170.46     1043.00       56.41 o
   2  11   5       46.66       20.37       61.94 o
  -5  12   5     1011.09      807.75       41.19 o
  -4  12   5     1170.46     1057.75       40.29 o
  -3  12   5      203.06       41.62       57.06 o
  -2  12   5      614.56      568.46       61.31 o
  -1  12   5      846.17      696.68       47.96 o
   0  12   5      -15.10        3.03      108.47 o
  -6  13   5      808.90      767.10       40.19 o
  -5  13   5       50.77       13.58       41.96 o
  -4  13   5      923.21      825.09       42.94 o
  -3  13   5      919.64      678.07       67.86 o
  -2  13   5      102.58       13.23       51.29 o
  -6  14   5      769.21      649.40       42.46 o
  -5  14   5      818.98      751.77       43.81 o
   0   0   6     8568.56     8851.49       76.31 o
   0   1   6     2039.83     2043.89       21.28 o
   1   1   6     8514.14     8477.98       54.33 o
  -1   2   6     6913.09     6956.45       39.17 o
   0   2   6     2434.95     2316.85       29.06 o
   1   2   6      464.48      431.00       27.92 o
   2   2   6     1170.46     1168.43       40.29 o
  -1   3   6      474.69      492.72       28.22 o
   0   3   6     2082.60     2149.09       26.87 o
   1   3   6      714.68      724.56       28.34 o
   2   3   6      379.89      341.91       27.54 o
   3   3   6     3302.95     3237.65       47.38 o
  -2   4   6     2642.60     2672.79       42.38 o
  -1   4   6     1248.26     1345.31       24.97 o
   0   4   6      209.83      186.99       29.00 o
   1   4   6     3932.80     3737.88       29.54 o
   2   4   6     2098.76     2085.86       32.37 o
   3   4   6      546.49      501.56       30.28 o
   4   4   6     1945.21     1918.56       41.55 o
  -2   5   6      981.35      965.05       29.51 o
  -1   5   6     4256.79     4231.35       38.42 o
   0   5   6     1433.59     1354.42       31.21 o
   1   5   6      966.65     1020.17       29.29 o
   2   5   6     4795.32     4619.83       32.62 o
   3   5   6     1384.96     1270.19       30.68 o
   4   5   6      557.56      477.18       30.59 o
   5   5   6     2331.47     2062.64       51.18 o
  -3   6   6     3815.52     3721.36       43.65 o
  -2   6   6      759.44      777.06       25.96 o
  -1   6   6      289.60      324.63       30.06 o
   0   6   6     1976.50     1888.40       31.41 o
   1   6   6      711.54      741.15       31.41 o
   2   6   6     1068.04      915.28       34.64 o
   3   6   6     2446.59     2283.01       34.95 o
   4   6   6      320.44      275.97       33.73 o
   5   6   6      614.56      533.94       40.87 o
   6   6   6      792.24      672.15       53.04 o
  -3   7   6     1162.41     1140.20       28.11 o
  -2   7   6     2758.88     2708.53       30.93 o
  -1   7   6      901.87      922.21       35.37 o
   0   7   6      552.01      530.95       30.44 o
   1   7   6     2235.80     2114.19       33.41 o
   2   7   6      198.06      114.41       29.83 o
   3   7   6      829.13      788.91       33.91 o
   4   7   6     1542.60     1333.35       46.25 o
   5   7   6      287.60      239.60       37.95 o
   6   7   6      116.12      133.16       38.07 o
  -4   8   6     3453.53     3403.00       48.45 o
  -3   8   6      898.33      865.90       28.24 o
  -2   8   6      802.22      755.31       33.36 o
  -1   8   6     1883.38     1761.04       35.78 o
   0   8   6      301.75      221.83       32.73 o
   1   8   6     1223.42     1141.44       32.95 o
   2   8   6     2071.87     1964.84       37.52 o
   3   8   6      439.44      396.43       39.50 o
   4   8   6      234.40      249.29       41.47 o
   5   8   6      977.67      965.38       55.24 o
  -4   9   6     1244.10     1208.01       29.08 o
  -3   9   6     3195.55     3147.38       33.29 o
  -2   9   6      407.93      405.48       33.30 o
  -1   9   6      695.92      654.81       27.96 o
   0   9   6     1415.81     1308.19       35.45 o
   1   9   6      532.81      437.98       38.06 o
   2   9   6      121.25      114.54       38.90 o
   3   9   6      948.43      848.83       54.40 o
   4   9   6      407.93      359.60       54.71 o
  -5  10   6     1626.99     1473.22       42.75 o
  -4  10   6      665.20      624.58       27.34 o
  -3  10   6      635.17      536.40       32.65 o
  -2  10   6     1807.49     1677.87       45.06 o
  -1  10   6      519.31      473.93       34.89 o
   0  10   6      122.55       97.28       40.42 o
   1  10   6      898.33      806.32       52.95 o
   2  10   6      262.22      261.20       53.40 o
   3  10   6      206.43      121.03       52.45 o
  -5  11   6      193.12      148.38       37.64 o
  -4  11   6     1060.36      978.53       38.35 o
  -3  11   6      307.92      254.36       35.13 o
  -2  11   6      289.60      225.54       50.10 o
  -1  11   6     1029.90      905.06       45.35 o
   0  11   6      348.43      319.59       48.36 o
   1  11   6      209.83      158.87       52.88 o
  -6  12   6      941.19      826.84       57.81 o
  -5  12   6      355.06      312.94       37.73 o
  -4  12   6      339.70      270.96       39.07 o
  -3  12   6     1126.55     1048.58       35.58 o
  -2  12   6      264.13      256.80       59.33 o
  -1  12   6      201.39      173.02       48.47 o
  -6  13   6      305.85      264.83       37.07 o
  -5  13   6     1022.36      914.38       41.42 o
  -4  13   6      346.24      299.75       39.45 o
  -3  13   6      198.06      155.62       39.78 o
   0   1   7     3685.70     3674.26       21.45 o
   0   2   7     2308.78     2317.31       22.64 o
   1   2   7     1429.13     1415.94       31.16 o
  -1   3   7     2018.61     1969.04       26.46 o
   0   3   7      119.96      110.44       20.64 o
   1   3   7     1589.20     1557.59       28.17 o
   2   3   7     1940.02     1873.69       31.12 o
  -1   4   7     2013.32     1984.64       26.42 o
   0   4   7     1256.60     1321.76       29.22 o
   1   4   7       69.92       47.09       25.60 o
   2   4   7     2371.45     2475.84       28.68 o
   3   4   7     1797.49     1720.85       29.96 o
  -2   5   7     2576.42     2601.20       29.89 o
  -1   5   7      114.85       81.48       23.98 o
   0   5   7     1694.17     1617.34       29.08 o
   1   5   7     2258.13     2282.03       27.98 o
   2   5   7      140.09      172.07       27.88 o
   3   5   7     1186.63     1094.25       28.40 o
   4   5   7     1138.44     1014.53       31.79 o
  -2   6   7     1332.86     1309.56       25.80 o
  -1   6   7     2612.41     2614.97       24.08 o
   0   6   7      198.06      149.45       26.52 o
   1   6   7     1380.58     1323.28       30.63 o
   2   6   7     1026.13      966.28       30.18 o
   3   6   7       59.50       85.24       28.16 o
   4   6   7     1393.74     1241.01       35.17 o
   5   6   7     1235.81     1097.71       37.26 o
  -3   7   7     2202.52     2125.81       27.64 o
  -2   7   7       91.00       57.05       25.84 o
  -1   7   7     1075.75     1060.61       27.04 o
   0   7   7      756.20      722.26       29.15 o
   1   7   7       53.31       66.76       28.38 o
   2   7   7     1393.74     1319.23       30.78 o
   3   7   7     1110.80     1010.67       31.40 o
   4   7   7      122.55       82.94       32.59 o
   5   7   7      482.41      488.23       38.80 o
  -3   8   7     1684.49     1638.49       29.00 o
  -2   8   7     1033.68      927.19       26.50 o
  -1   8   7       36.79       76.12       25.71 o
   0   8   7     1528.76     1553.59       27.63 o
   1   8   7     1429.13     1338.03       31.16 o
   2   8   7       -9.38        0.46       34.98 o
   3   8   7      730.51      743.73       35.01 o
   4   8   7      708.40      666.74       43.88 o
  -4   9   7      795.56      746.26       26.57 o
  -3   9   7       46.66       23.01       32.98 o
  -2   9   7     1122.61     1238.27       27.62 o
  -1   9   7     1060.36      986.17       26.84 o
   0   9   7       57.70       62.38       27.73 o
   1   9   7      554.78      521.99       33.29 o
   2   9   7      412.71      397.47       35.89 o
   3   9   7      -12.07        5.88       81.83 o
  -4  10   7      714.68      721.33       25.19 o
  -3  10   7     1029.90     1051.85       26.46 o
  -2  10   7       36.07        6.82       26.17 o
  -1  10   7      795.56      823.52       29.90 o
   0  10   7      948.43      860.70       32.64 o
   1  10   7        5.55        7.53       25.80 o
  -5  11   7      785.63      741.67       29.71 o
  -4  11   7       49.10       54.56       29.71 o
  -3  11   7      568.74      634.26       28.09 o
  -2  11   7      752.96      670.66       32.32 o
  -1  11   7       12.48       30.87       49.93 o
  -5  12   7      815.62      671.62       37.00 o
  -4  12   7      724.16      708.56       38.03 o
  -3  12   7       87.66       25.99       36.39 o
   0   0   8     1505.82     1378.71       45.70 o
   0   1   8      271.84      259.64       21.36 o
   1   1   8     1579.83     1573.84       32.77 o
  -1   2   8     1723.38     1650.64       29.33 o
   0   2   8      594.30      573.83       20.10 o
   1   2   8      600.05      656.71       20.19 o
   2   2   8     1244.10     1270.81       41.54 o
  -1   3   8      894.81      835.55       21.14 o
   0   3   8     3135.91     3038.91       26.38 o
   1   3   8      293.62      255.81       22.20 o
   2   3   8      366.24      381.87       27.05 o
   3   3   8     1464.97     1705.51       40.57 o
  -2   4   8     2423.34     2494.04       28.99 o
  -1   4   8      456.89      463.77       22.66 o
   0   4   8     1411.38     1354.14       22.12 o
   1   4   8     1767.66     1858.88       24.76 o
   2   4   8      769.21      788.35       26.13 o
   3   4   8      357.28      369.04       26.71 o
   4   4   8     1501.25     1374.29       41.07 o
  -2   5   8      419.91      404.77       24.13 o
  -1   5   8     1842.71     1794.43       25.28 o
   0   5   8      198.06      154.68       23.20 o
   1   5   8      318.34      323.89       27.32 o
   2   5   8     1694.17     1613.05       29.08 o
   3   5   8      384.50      354.38       27.71 o
   4   5   8      194.76      171.81       26.30 o
   5   5   8      554.78      480.47       44.38 o
  -3   6   8     1670.02     1680.75       38.50 o
  -2   6   8      538.26      460.06       24.59 o
  -1   6   8      464.48      464.28       22.84 o
   0   6   8     1389.34     1419.03       26.34 o
   1   6   8      594.30      549.11       25.84 o
   2   6   8      256.53      269.00       26.41 o
   3   6   8      736.89      683.16       28.77 o
   4   6   8      188.24      177.22       27.47 o
   5   6   8      328.93      247.79       29.90 o
  -3   7   8      344.05      366.26       24.03 o
  -2   7   8     1134.47     1078.49       23.80 o
  -1   7   8      203.06      187.46       23.50 o
   0   7   8      419.91      356.84       26.55 o
   1   7   8      930.38      925.91       25.15 o
   2   7   8      152.91      105.67       26.21 o
   3   7   8      309.99      290.84       29.03 o
   4   7   8      999.89     1046.41       29.79 o
  -4   8   8     1231.67     1191.62       37.20 o
  -3   8   8      393.79      363.99       25.71 o
  -2   8   8      241.66      240.00       21.97 o
  -1   8   8     1142.42     1092.28       23.88 o
   0   8   8      377.60      388.46       27.46 o
   1   8   8      250.90      259.47       27.98 o
   2   8   8     1114.73     1023.59       31.46 o
   3   8   8      348.43      321.71       28.58 o
  -4   9   8      177.10      214.23       23.51 o
  -3   9   8      937.58      921.40       25.24 o
  -2   9   8      375.31      370.09       22.82 o
  -1   9   8      147.14      131.57       22.86 o
   0   9   8      846.17      890.11       27.41 o
   1   9   8      264.13      214.09       28.71 o
  -5  10   8      662.16      639.36       36.37 o
  -4  10   8      316.24      296.97       25.13 o
  -3  10   8      175.54      169.55       24.97 o
  -2  10   8      733.70      833.75       25.52 o
  -1  10   8      260.32      274.70       24.70 o
  -5  11   8      152.91      169.09       20.39 o
  -4  11   8      891.29      934.29       28.13 o
  -3  11   8      117.39      132.69       21.69 o
   0   1   9      677.40      706.93       21.46 o
   0   2   9     1273.35     1323.78       21.01 o
   1   2   9     1037.47     1128.43       18.97 o
  -1   3   9      588.57      563.28       20.00 o
   0   3   9      236.20      241.92       19.91 o
   1   3   9     1622.24     1685.91       18.97 o
   2   3   9      944.81     1000.67       21.72 o
  -1   4   9     1114.73     1100.44       19.66 o
   0   4   9      699.03      714.40       21.80 o
   1   4   9       84.38       55.81       20.55 o
   2   4   9      916.07      991.20       24.95 o
   3   4   9      846.17      880.20       23.98 o
  -2   5   9     1198.83     1273.45       20.39 o
  -1   5   9      133.20       87.67       27.18 o
   0   5   9      905.41      882.64       24.81 o
   1   5   9      795.56      753.06       23.25 o
   2   5   9       65.08       21.38       25.65 o
   3   5   9      363.99      359.63       26.96 o
   4   5   9      245.34      245.28       25.83 o
  -2   6   9     1095.15     1110.51       23.38 o
  -1   6   9      835.92      810.16       23.83 o
   0   6   9       88.77       29.82       18.86 o
   1   6   9      403.19      466.47       23.65 o
   2   6   9      449.37      467.60       24.97 o
   3   6   9       61.33       60.37       26.75 o
  -3   7   9      602.94      655.68       23.13 o
  -2   7   9       45.86       28.89       28.71 o
  -1   7   9      560.34      599.82       22.30 o
   0   7   9      498.06      513.43       23.65 o
   1   7   9       63.19       44.31       40.26 o
   2   7   9      626.30      642.81       29.47 o
  -3   8   9      320.44      311.61       23.19 o
  -2   8   9      500.69      467.44       21.08 o
  -1   8   9       18.48       27.50       44.55 o
   0   8   9      487.60      530.82       23.40 o
   1   8   9      519.31      566.86       26.84 o
  -4   9   9      384.50      374.72       25.40 o
  -3   9   9       28.09       26.76       47.43 o
  -2   9   9      620.42      646.82       23.47 o
  -1   9   9      668.24      694.18       24.35 o
   0   0  10     1215.20     1157.89       49.26 o
   0   1  10      232.60      260.93       17.96 o
   1   1  10      894.81      932.97       28.18 o
  -1   2  10      717.84      797.73       25.24 o
   0   2  10      297.67      302.68       20.32 o
   1   2  10      273.79      305.07       19.49 o
   2   2  10      873.80      993.38       27.85 o
  -1   3  10      204.75      218.28       18.54 o
   0   3  10      863.38      911.52       17.30 o
   1   3  10      221.94      253.43       19.30 o
   2   3  10      194.76      185.76       19.72 o
   3   3  10      699.03      776.17       28.02 o
  -2   4  10      565.93      532.39       28.02 o
  -1   4  10      199.72      168.79       18.31 o
   0   4  10      252.77      289.49       18.72 o
   1   4  10      714.68      706.68       18.89 o
   2   4  10      201.39      248.11       20.06 o
   3   4  10      186.63      152.72       24.13 o
  -2   5  10      208.13      218.69       18.69 o
  -1   5  10      973.99     1056.54       22.05 o
   0   5  10       96.70      112.53       23.16 o
   1   5  10       87.66       83.68       22.05 o
   2   5  10      500.69      566.11       21.08 o
  -3   6  10      508.63      571.06       29.22 o
  -2   6  10      152.91      147.25       20.39 o
  -1   6  10      232.60      258.16       21.55 o
   0   6  10      403.19      431.27       21.28 o
   1   6  10      218.45      223.00       22.63 o
  -3   7  10      109.86      133.96       18.52 o
  -2   7  10      560.34      620.85       19.51 o
  -1   7  10      113.60       88.92       21.34 o
   0   1  11      805.56      963.28       20.06 o
   0   2  11      293.62      341.31       18.16 o
   1   2  11      250.90      237.94       16.79 o
  -1   3  11      223.70      176.89       19.38 o
   0   3  11       28.09        6.65       49.31 o
   1   3  11      366.24      422.70       20.28 o
  -1   4  11      277.70      340.74       19.63 o
   0   4  11      405.56      373.72       18.97 o
